# Supplementary material for: Spatial and Temporal Trends of Persistent Organic Pollutants across Europe after 15 Years of MONET Passive Air Sampling
Source: Environ Sci Technol. 2023 Jul 26;57(31):11583–94. doi: 10.1021/acs.est.3c00796 (PMC10413948; doi:10.1021/acs.est.3c00796)
Supplement: Supplementary file 2 — es3c00796_si_002.xlsx [file es3c00796_si_002.xlsx]

## Sheet: RESULTS
			WESTERN EUROPE AND OTHERS GROUP (WEOG)																CENTRAL AND EASTERN EUROPE GROUP (CEE)
			Sonnblick	Agia Marina	Pallas	Montfranc	Peyrusse-Vieille	Stórhöfði	Mace Head	Ispra	Ġordan Lighthouse	De Zilk	Birkenes	Zeppelin	Råö	Payerne	Çamkoru	High Muffles	Moussala	Zagreb	Churáňov	Košetice	Prague Libuš	Svratouch	Lahemaa	K-puszta	Rucava	Plateliai	Leova	Diabla Góra	Fruška Gora	Starina	Iskrba	Zmiinyi Island
			AT	CY	FI	FR1	FR2	IS	IE	IT	MT	NL	NO1	NO2	SE	CH	TR	UK	BG	HR	CZ1	CZ2	CZ3	CZ4	EE	HU	LV	LT	MD	PL	RS	SK	SI	UA
	POLYCHLORINATED BIPHENYLS (PCBs)	PCB28_%	-29	-21	-21	-15	-14	-19	-21	-15	-18	-9	-11	-14	-12	-15	-19	-3	-17	-1	-12	-10	-13	-11	-20	-15	-15	-12	-12	-13	-15	-13	-19	-4
		PCB28_%lb	-33	-22	-26	-16	-17	-21	-22	-21	-19	-9	-16	-16	-14	-16	-22	-6	-19	-3	-13	-11	-13	-12	-22	-17	-17	-14	-13	-14	-15	-16	-22	-6
		PCB28_%ub	-25	-18	-21	-13	-13	-16	-20	-14	-15	-6	-11	-5	-11	-12	-18	-3	-14	4	-11	-10	-12	-11	-18	-15	-14	-12	-10	-12	-13	-10	-18	-2
		PCB28_t1/2	2	2.9	2.9	4.2	4.8	3.2	3	4.2	3.5	7.6	5.9	4.7	5.2	4.3	3.3	19.5	3.8	94.1	5.4	6.4	5.1	5.7	3.2	4.2	4.4	5.5	5.2	4.9	4.2	4.8	3.3	15.4
		PCB28_n	28	38	30	37	28	35	33	23	40	41	38	29	39	40	37	36	40	31	61	69	66	58	26	34	40	42	22	39	45	30	41	32
		PCB28_length	7.6	9.3	8.4	9.5	9.4	8.9	8	8.8	9.6	9.7	9.8	9.8	9.5	9.6	8.6	9.4	9.8	14.4	13	15.8	15	12.8	9.1	9.3	12.8	12.7	9.8	9.4	14.4	9.7	11.7	9.1
		PCB28_p	0	0	0	0	0	0	0	0	0	0	0.01	0.06	0	0	0	0.05	0	0.89	0	0	0	0	0	0	0	0	0	0	0	0.01	0	0.09
		PCB28_1jan2019	0.384	0.863	0.338	0.544	0.759	1.263	0.81	1.58	1.287	7.889	0.542	0.854	1.557	1.193	0.671	1.681	1.229	19.762	1.577	2.746	5.558	4.132	0.788	2.744	1.563	1.731	6.964	2.499	6.542	7.398	0.56	14.734
		PCB28_last4	0.95	1.242	0.522	1.084	1.069	2.547	1.328	2.439	1.671	14.936	0.93	1.615	2.56	2.378	0.956	1.648	2.149	15.794	1.959	3.153	7.29	6.568	2.012	3.291	2.192	2.765	7.646	2.423	11.747	9.648	1.06	16.734
		PCB28_nloqlast4	0	0	0	0	0	0	0	0	0	0	0	0	0	0	0	0	0	0	0	0	0	0	0	0	0	1	0	0	0	0	0	0
		PCB52_%	-24	-19	-15	-12	-11	-16	-16	-9	-13	-7	-3	-11	-6	-11	-17	-3	-6	-6	-14	-15	-16	-14	-17	-17	-14	-14	-7	-12	-15	-14	-18	-6
		PCB52_%lb	-29	-20	-17	-13	-15	-17	-18	-13	-14	-7	-10	-12	-8	-12	-20	-6	-9	-7	-14	-16	-17	-15	-19	-20	-14	-16	-7	-13	-15	-17	-20	-6
		PCB52_%ub	-18	-17	-13	-10	-10	-12	-15	-7	-11	-4	-4	-4	-4	-9	-16	-2	-4	1	-13	-15	-15	-13	-16	-17	-12	-13	-1	-10	-13	-11	-17	-3
		PCB52_t1/2	2.5	3.3	4.3	5.5	6.1	4.1	3.9	7.2	4.8	10.1	22.4	6	10.8	6.2	3.6	22.3	10.4	11.6	4.7	4.3	4	4.5	3.8	3.7	4.6	4.6	9.2	5.5	4.3	4.7	3.5	12.2
		PCB52_n	28	38	28	37	28	35	33	23	40	41	38	29	39	40	34	34	39	31	60	69	66	58	26	33	40	42	22	39	45	29	41	32
		PCB52_length	7.6	9.3	8.4	9.5	9.4	8.9	8	8.8	9.6	9.7	9.8	9.8	9.5	9.6	8.6	9.4	9.8	14.4	13	15.8	15	12.8	9.1	9.3	12.8	12.7	9.8	9.4	14.4	9.6	11.7	9.1
		PCB52_p	0	0	0	0	0	0	0	0	0	0	0.34	0.13	0.01	0	0	0.1	0.05	0.21	0	0	0	0	0	0	0	0	0.12	0	0	0	0	0.04
		PCB52_1jan2019	0.521	0.823	0.353	0.878	0.986	2.295	1.106	2.484	2.408	11.87	0.712	0.746	2.224	2.697	0.503	1.623	1.457	7.609	1.483	1.447	2.502	2.311	0.683	1.197	1.112	1.039	4.73	1.807	2.82	2.417	0.479	9.513
		PCB52_last4	0.883	1.08	0.433	1.636	1.778	3.158	1.444	3.533	3.701	22.486	0.959	1.306	2.509	4.452	0.591	1.65	2.037	6.575	1.813	2.12	3.642	4.231	1.307	1.673	1.742	1.68	4.366	1.735	5.287	3.921	0.775	10.155
		PCB52_nloqlast4	0	0	0	0	0	0	0	0	0	0	0	0	0	0	0	0	0	0	0	0	0	0	0	0	0	1	0	0	0	0	0	0
		PCB101_%	-16	-14	-19	-7	-6	-7	-5	-4	-8	0	1	-10	-6	-8	-19	-3	-22	-12	-10	-7	-8	-9	-6	-10	-7	-16	-5	-8	-11	-12	-13	0
		PCB101_%lb	-23	-17	-51	-8	-9	-9	-7	-8	-9	-1	-15	-13	-6	-10	-39	-6	-36	-14	-10	-7	-9	-9	-11	-14	-8	-32	-8	-9	-12	-15	-24	-2
		PCB101_%ub	-9	-13	-35	-6	-4	-4	-2	0	-7	2	-1	-1	-1	-6	-24	-3	-22	-9	-8	-6	-7	-8	-2	-10	-5	-20	-2	-7	-10	-8	-13	2
		PCB101_t1/2	4	4.5	3.4	9.6	12	9.6	13.2	15.2	8.4	-180	-131.8	6.8	12.2	8.2	3.3	20	2.8	5.4	6.7	9.7	8.3	7.5	11.1	6.4	9.7	4.1	12.5	8.8	5.7	5.2	5.1	4852
		PCB101_n	28	38	25	37	27	35	31	23	40	41	34	28	37	40	31	34	32	31	60	69	66	58	23	31	39	38	22	37	45	26	38	32
		PCB101_length	7.6	9.3	8	9.5	9.4	8.9	8	8.8	9.6	9.7	9.8	9.5	9.1	9.6	8.5	9.4	8.9	14.4	13	15.8	15	12.8	9.1	9.3	12.7	12.7	9.8	9	14.4	9.6	9.3	9.1
		PCB101_p	0.08	0	0.01	0	0.06	0.06	0.12	0.21	0	0.82	0.88	0.11	0.07	0.01	0	0.08	0	0	0	0	0	0	0.04	0	0	0	0.02	0	0	0.03	0.01	0.99
		PCB101_1jan2019	0.805	0.763	0.209	0.854	1.05	2.092	1.208	2.237	4.102	13.886	0.635	0.472	2.32	2.691	0.293	1.026	0.688	1.381	1.521	1.753	4.33	2.81	0.888	0.977	1.214	0.629	2.645	1.561	1.732	0.927	0.384	9.684
		PCB101_last4	0.682	0.92	0.285	1.061	1.228	2.471	1.06	3.495	4.257	16.726	0.835	0.725	2.147	3.362	0.365	1.024	1.182	1.449	1.49	2.652	5.853	4.356	1.053	1.064	1.772	1.243	3.015	1.594	3.051	1.586	0.526	10.435
		PCB101_nloqlast4	0	0	0	0	0	0	0	0	0	0	0	0	0	0	0	0	0	0	0	0	0	0	0	0	0	0	0	0	0	0	0	0
		PCB138_%	-16	-16	-	-12	-10	-3	-15	-7	-5	1	-18	-	-7	-8	-	-16	-32	-	-15	-12	-7	-7	17	-14	-4	-15	-5	-5	-14	-21	-15	3
		PCB138_%lb	-21	-27	-	-17	-26	-5	-36	-11	-5	0	-27	-	-11	-11	-	-39	-48	-	-17	-14	-8	-8	7	-30	-9	-30	-8	-7	-15	-50	-37	1
		PCB138_%ub	-9	-18	-	-12	-10	0	-15	-1	-2	3	-17	-	-4	-5	-	-27	-36	-	-14	-11	-6	-6	50	-15	2	-17	0	-4	-12	-23	-22	6
		PCB138_t1/2	4	3.9	-	5.6	6.6	23	4.4	9.7	14.8	-50.8	3.6	-	9	8.4	-	4	1.8	-	4.1	5.5	9.5	9.3	-4.5	4.7	17.9	4.3	13.7	12.4	4.6	3	4.4	-20.5
		PCB138_n	28	36	-	34	25	34	31	21	40	41	34	-	35	40	-	33	31	-	59	67	66	58	24	29	36	40	19	34	43	24	37	32
		PCB138_length	7.6	9.3	-	9.5	9.4	8.9	8	8.8	9.6	9.7	9.8	-	8.8	9.6	-	9.2	7.5	-	12.8	15.8	15	12.8	9	9.2	12.7	12.7	9.8	9	14.4	9.6	11.4	9.1
		PCB138_p	0.09	0	-	0	0.03	0.36	0	0.24	0.04	0.63	0.01	-	0.07	0.01	-	0	0	-	0	0	0	0	0.57	0	0.38	0	0.27	0	0	0	0	0.25
		PCB138_1jan2019	0.454	0.381	-	0.335	0.471	1.385	0.313	0.782	3.481	6.841	0.133	-	1.335	0.988	-	0.361	0.257	-	0.729	0.768	3.026	1.772	4.904	0.414	0.506	0.237	1.366	0.735	0.598	0.274	0.213	6.052
		PCB138_last4	0.399	0.514	0.101	0.49	0.54	1.15	0.455	1.072	2.908	8.103	0.317	0.231	1.068	1.084	0.146	0.393	0.479	0.601	0.63	1.277	3.341	2.658	12.408	0.609	0.863	0.274	1.539	0.722	1.089	0.593	0.249	5.951
		PCB138_nloqlast4	2	0	4	0	0	0	0	0	0	0	3	2	0	0	3	0	1	0	0	0	0	0	1	0	0	1	0	0	0	0	0	0
		PCB153_%	-22	-12	-	-6	-9	-9	-8	-6	-4	2	-16	-11	-3	-9	-	-6	-12	-17	-14	-10	-8	-8	-12	-9	-9	-17	-9	-6	-13	-15	-18	1
		PCB153_%lb	-27	-13	-	-8	-16	-11	-11	-12	-6	1	-26	-14	-4	-11	-	-12	-25	-19	-15	-11	-9	-8	-14	-12	-11	-26	-11	-7	-14	-18	-26	-1
		PCB153_%ub	-17	-10	-	-5	-10	-7	-7	-3	-3	3	-16	-3	1	-7	-	-7	-13	-15	-12	-9	-7	-7	15	-8	-8	-18	-6	-5	-12	-10	-18	3
		PCB153_t1/2	2.8	5.7	-	11.2	7	7.4	8	10.5	15.4	-45.3	4	6.2	23.6	7.6	-	11.3	5.3	3.7	4.6	6.6	8.9	8.6	5.6	7.2	7.2	3.6	7.1	11.4	4.8	4.4	3.4	-76.6
		PCB153_n	27	38	-	36	28	34	32	23	40	41	34	28	39	40	-	34	36	31	60	69	66	58	26	33	40	42	22	37	44	27	40	32
		PCB153_length	7.6	9.3	-	9.5	9.4	8.9	8	8.8	9.6	9.7	9.8	9.8	9.5	9.6	-	9.4	9.7	14.4	13	15.8	15	12.8	9.1	9.3	12.8	12.7	9.8	9	14.4	9.6	11.7	9.1
		PCB153_p	0	0	-	0	0	0	0	0.11	0.02	0.38	0.01	0.15	0.31	0	-	0.02	0.02	0	0	0	0	0	0.16	0	0	0	0.01	0	0	0.03	0	0.64
		PCB153_1jan2019	0.43	0.597	-	0.647	0.741	1.605	0.779	1.656	5.988	13.4	0.266	0.298	2.327	1.731	-	0.714	0.569	1.155	1.274	1.652	5.494	2.987	0.387	0.697	0.885	0.359	1.682	1.124	1.101	0.455	0.245	7.335
		PCB153_last4	0.527	0.803	0.186	0.844	0.995	1.662	0.869	1.993	4.796	14.704	0.576	0.386	1.962	1.886	0.246	0.707	0.81	1.118	1.147	2.227	6.252	4.954	0.495	0.906	1.586	0.521	2.108	1.083	1.675	0.933	0.352	7.317
		PCB153_nloqlast4	0	0	1	0	0	0	0	0	0	0	0	0	0	0	0	0	0	0	0	0	0	0	0	0	0	1	0	0	0	0	0	0
		PCB180_%	-32	-19	-	-10	-6	-21	-49	-12	-1	-4	-13	-4	-20	-17	-	-	-15	-	-20	-16	-7	-9	-	-	-	-	-14	-26	-21	-20	-19	-8
		PCB180_%lb	-44	-47	-	-18	-44	-34	-67	-39	-2	-5	-31	-28	-32	-37	-	-	-45	-	-22	-16	-8	-10	-	-	-	-	-47	-48	-37	-62	-46	-15
		PCB180_%ub	-28	-39	-	-11	-26	-21	-57	-5	4	-2	-16	-5	-21	-23	-	-	-35	-	-18	-14	-5	-9	-	-	-	-	-12	-40	-24	-37	-35	-7
		PCB180_t1/2	1.8	3.3	-	6.6	10.6	3	1	5.6	54.3	19	5.2	16.3	3	3.6	-	-	4.4	-	3.1	4.1	10.1	7	-	-	-	-	4.5	2.3	2.9	3.1	3.4	7.8
		PCB180_n	22	32	-	30	20	29	24	15	40	38	32	23	32	35	-	-	31	-	59	63	65	57	-	-	-	-	13	32	37	23	34	28
		PCB180_length	6.8	7.5	-	7.6	7.5	8.9	5.6	6.5	9.6	9.7	9.4	9.5	7.7	9.6	-	-	7.5	-	12.8	15.8	15	12.8	-	-	-	-	9.8	7.5	14.4	9.6	9.2	9
		PCB180_p	0	0	-	0	0	0	0	0.14	0.7	0.09	0.06	0.43	0	0.03	-	-	0.05	-	0	0	0	0	-	-	-	-	0	0	0	0	0.01	0.02
		PCB180_1jan2019	0.079	0.237	-	0.169	0.218	0.246	0.026	0.444	2.112	2.16	0.147	0.169	0.401	0.271	-	-	0.234	-	0.335	0.387	2.122	0.884	-	-	-	-	0.364	0.188	0.194	0.16	0.144	0.897
		PCB180_last4	0.184	0.283	0.063	0.234	0.222	0.34	0.165	0.473	1.414	2.599	0.194	0.181	0.543	0.403	0.05	0.194	0.278	0.351	0.388	0.599	2.016	1.423	23.539	0.278	0.306	0.194	0.484	0.278	0.399	0.318	0.278	0.911
		PCB180_nloqlast4	2	0	4	0	2	0	0	0	0	0	4	2	0	0	3	1	1	0	2	0	0	0	0	3	0	1	2	0	0	0	0	0
		SUM_6PCB_%	-25	-16	-13	-9	-6	-12	-14	-9	-8	-3	-7	-12	-4	-9	-12	0	-7	-6	-13	-12	-10	-11	-17	-14	-11	-10	-10	-9	-14	-13	-15	-2
		SUM_6PCB_%lb	-29	-17	-18	-11	-10	-13	-16	-14	-10	-4	-13	-12	-6	-12	-15	-2	-10	-6	-14	-12	-11	-11	-18	-16	-12	-13	-10	-10	-15	-16	-18	-3
		SUM_6PCB_%ub	-19	-14	-12	-9	-7	-9	-12	-7	-7	-2	-7	0	-2	-8	-10	2	-5	1	-12	-11	-10	-10	-15	-14	-10	-10	-7	-8	-13	-9	-14	0
		SUM_6PCB_t1/2	2.4	4	4.9	7	10.8	5.5	4.6	7.2	7.8	20	9.9	5.5	17.4	7.2	5.5	-145.5	9.1	12.1	4.8	5.6	6.3	6.2	3.8	4.6	5.9	6.6	6.7	7	4.6	5.1	4.2	38.5
		SUM_6PCB_n	28	38	31	37	28	35	33	23	40	41	39	29	39	40	37	36	40	31	61	69	66	58	26	34	40	42	22	39	45	30	41	32
		SUM_6PCB_length	7.6	9.3	8.4	9.5	9.4	8.9	8	8.8	9.6	9.7	9.8	9.8	9.5	9.6	8.6	9.4	9.8	14.4	13	15.8	15	12.8	9.1	9.3	12.8	12.7	9.8	9.4	14.4	9.7	11.7	9.1
		SUM_6PCB_p	0	0	0	0	0	0	0	0.01	0	0.04	0.16	0.1	0.08	0	0	0.82	0.05	0.3	0	0	0	0	0	0	0	0	0	0	0	0	0	0.43
		SUM_6PCB_1jan2019	2.098	3.481	1.118	3.25	4.558	8.055	4.048	9.663	18.807	52.848	2.16	2.328	11.32	10.299	1.852	6.009	4.675	32.073	7.17	8.504	23.532	14.92	2.393	6.114	5.247	4.541	16.512	8.403	13.492	12.102	1.773	52.007
		SUM_6PCB_last4	3.37	4.724	1.473	4.948	5.901	11.073	4.928	13.006	18.142	79.556	3.543	4.18	10.946	13.556	2.302	5.352	6.656	27.34	7.188	12.091	28.394	24.08	5.108	7.759	8.148	6.878	19.337	7.399	23.544	16.652	2.841	51.389
		SUM_6PCB_nloqlast4	0	0	0	0	0	0	0	0	0	0	0	0	0	0	0	0	0	0	0	0	0	0	0	0	0	1	0	0	0	0	0	0
	DIOXIN-LIKE POLYCHLORINATED BIPHENYLS (dl-PCBs)	PCB77_%	-	-	-	-6	-	-	-	-	-	12	-	10	-7	-	4	-	-	-	-7	-7	-6	-11	-	-16	-9	-	-	-	-10	-	-	-
		PCB77_%lb	-	-	-	-7	-	-	-	-	-	9	-	-3	-9	-	-2	-	-	-	-9	-9	-9	-13	-	-17	-12	-	-	-	-11	-	-	-
		PCB77_%ub	-	-	-	0	-	-	-	-	-	13	-	16	-3	-	8	-	-	-	-5	-7	-5	-10	-	-15	-8	-	-	-	-5	-	-	-
		PCB77_t1/2	-	-	-	10.5	-	-	-	-	-	-6.3	-	-7.1	10.3	-	-18.9	-	-	-	9.3	9	11.2	5.9	-	4.1	7.1	-	-	-	6.9	-	-	-
		PCB77_n	-	-	-	29	-	-	-	-	-	32	-	21	32	-	29	-	-	-	34	36	36	36	-	26	30	-	-	-	31	-	-	-
		PCB77_length	-	-	-	7.6	-	-	-	-	-	7.5	-	7	7.7	-	7	-	-	-	7.9	8.1	8.1	7.6	-	7.5	7.5	-	-	-	7.5	-	-	-
		PCB77_p	-	-	-	0.14	-	-	-	-	-	0	-	0.61	0.15	-	0.56	-	-	-	0.01	0	0.05	0	-	0	0	-	-	-	0.03	-	-	-
		PCB77_1jan2019	-	-	-	0.028	-	-	-	-	-	0.612	-	0.031	0.05	-	0.04	-	-	-	0.04	0.059	0.174	0.097	-	0.044	0.058	-	-	-	0.135	-	-	-
		PCB77_last4	0.107	0.112	0.013	0.027	0.049	0.08	0.051	0.098	0.185	0.567	0.014	0.037	0.069	0.083	0.026	0.065	0.045	0.106	0.039	0.048	0.134	0.086	0.053	0.053	0.06	0.055	0.42	0.112	0.168	0.4	0.03	0.675
		PCB77_nloqlast4	0	0	1	1	0	0	0	0	0	0	0	1	0	0	0	0	0	0	0	0	0	0	0	0	0	0	0	0	0	0	0	0
		PCB81_%	-	-	-	-	-	-	-	-	-	14	-	-	2	-	-	-	-	-	-8	-7	-8	-9	-	-16	-6	-	-	-	-7	-	-	-
		PCB81_%lb	-	-	-	-	-	-	-	-	-	11	-	-	-3	-	-	-	-	-	-8	-8	-9	-12	-	-19	-8	-	-	-	-9	-	-	-
		PCB81_%ub	-	-	-	-	-	-	-	-	-	16	-	-	4	-	-	-	-	-	-3	-3	-5	-8	-	-14	-4	-	-	-	-4	-	-	-
		PCB81_t1/2	-	-	-	-	-	-	-	-	-	-5.2	-	-	-31.4	-	-	-	-	-	8.5	10.2	8.1	7	-	4.1	11.5	-	-	-	9.7	-	-	-
		PCB81_n	-	-	-	-	-	-	-	-	-	32	-	-	32	-	-	-	-	-	34	36	36	36	-	26	30	-	-	-	31	-	-	-
		PCB81_length	-	-	-	-	-	-	-	-	-	7.5	-	-	7.7	-	-	-	-	-	7.9	8.1	8.1	7.6	-	7.5	7.5	-	-	-	7.5	-	-	-
		PCB81_p	-	-	-	-	-	-	-	-	-	0	-	-	0.69	-	-	-	-	-	0.06	0.05	0	0	-	0	0.04	-	-	-	0.03	-	-	-
		PCB81_1jan2019	-	-	-	-	-	-	-	-	-	0.04	-	-	0.005	-	-	-	-	-	0.003	0.006	0.013	0.009	-	0.005	0.006	-	-	-	0.011	-	-	-
		PCB81_last4	0.005	0.015	0.002	0.005	0.003	0.007	0.005	0.008	0.012	0.039	0.001	0.002	0.006	0.004	0.005	0.008	0.004	0.008	0.003	0.003	0.01	0.009	0.003	0.007	0.006	0.005	0.068	0.013	0.013	0.028	0.002	0.044
		PCB81_nloqlast4	0	0	3	4	0	1	0	3	0	0	0	4	1	0	2	0	0	0	1	1	1	0	0	0	0	0	3	0	0	0	0	0
		PCB105_%	-	-	-	-3	-	-	-	-	-	9	-	5	-1	-	6	-	-	-	-7	-5	-5	-11	-	-9	-9	-	-	-	-5	-	-	-
		PCB105_%lb	-	-	-	-6	-	-	-	-	-	6	-	-5	-5	-	1	-	-	-	-9	-8	-8	-13	-	-11	-12	-	-	-	-7	-	-	-
		PCB105_%ub	-	-	-	-1	-	-	-	-	-	10	-	14	1	-	11	-	-	-	-5	-5	-4	-10	-	-7	-7	-	-	-	-1	-	-	-
		PCB105_t1/2	-	-	-	26.9	-	-	-	-	-	-8.1	-	-14.1	121	-	-12.6	-	-	-	9.8	13.9	15	5.8	-	7.1	7.4	-	-	-	14.5	-	-	-
		PCB105_n	-	-	-	29	-	-	-	-	-	32	-	21	32	-	29	-	-	-	34	36	36	36	-	26	30	-	-	-	31	-	-	-
		PCB105_length	-	-	-	7.6	-	-	-	-	-	7.5	-	7	7.7	-	7	-	-	-	7.9	8.1	8.1	7.6	-	7.5	7.5	-	-	-	7.5	-	-	-
		PCB105_p	-	-	-	0.36	-	-	-	-	-	0	-	0.65	0.91	-	0.42	-	-	-	0.01	0	0.08	0	-	0	0.01	-	-	-	0.25	-	-	-
		PCB105_1jan2019	-	-	-	0.15	-	-	-	-	-	1.804	-	0.149	0.222	-	0.135	-	-	-	0.121	0.18	0.349	0.217	-	0.124	0.218	-	-	-	0.359	-	-	-
		PCB105_last4	0.417	0.284	0.053	0.124	0.206	0.353	0.214	0.553	0.754	1.856	0.056	0.128	0.248	0.471	0.068	0.198	0.164	0.244	0.129	0.144	0.266	0.21	0.199	0.14	0.235	0.165	1.933	0.371	0.568	0.39	0.08	3.007
		PCB105_nloqlast4	0	0	0	0	0	0	0	0	0	0	0	0	0	0	0	0	0	0	0	0	0	0	0	0	0	0	0	0	0	0	0	0
		PCB114_%	-	-	-	4	-	-	-	-	-	9	-	11	0	-	7	-	-	-	-5	-5	-7	-12	-	-10	-9	-	-	-	-6	-	-	-
		PCB114_%lb	-	-	-	3	-	-	-	-	-	6	-	4	-5	-	2	-	-	-	-8	-7	-8	-13	-	-12	-11	-	-	-	-9	-	-	-
		PCB114_%ub	-	-	-	15	-	-	-	-	-	10	-	24	1	-	16	-	-	-	-4	-4	-5	-10	-	-9	-7	-	-	-	-3	-	-	-
		PCB114_t1/2	-	-	-	-18.2	-	-	-	-	-	-8.2	-	-6.8	2424.2	-	-10.6	-	-	-	13.2	13.8	9.8	5.5	-	6.4	7.7	-	-	-	11.1	-	-	-
		PCB114_n	-	-	-	29	-	-	-	-	-	32	-	21	32	-	29	-	-	-	34	36	36	36	-	26	30	-	-	-	31	-	-	-
		PCB114_length	-	-	-	7.6	-	-	-	-	-	7.5	-	7	7.7	-	7	-	-	-	7.9	8.1	8.1	7.6	-	7.5	7.5	-	-	-	7.5	-	-	-
		PCB114_p	-	-	-	0.2	-	-	-	-	-	0	-	0.35	1	-	0.3	-	-	-	0.04	0.02	0	0	-	0	0	-	-	-	0.08	-	-	-
		PCB114_1jan2019	-	-	-	0.013	-	-	-	-	-	0.111	-	0.019	0.016	-	0.011	-	-	-	0.011	0.014	0.022	0.016	-	0.01	0.016	-	-	-	0.026	-	-	-
		PCB114_last4	0.03	0.024	0.006	0.013	0.013	0.029	0.017	0.034	0.047	0.116	0.004	0.025	0.019	0.028	0.005	0.016	0.013	0.02	0.01	0.01	0.017	0.016	0.014	0.01	0.018	0.014	0.148	0.029	0.042	0.033	0.006	0.196
		PCB114_nloqlast4	0	0	2	1	0	0	0	0	0	0	0	2	0	0	0	0	0	0	0	0	0	0	0	0	0	0	0	0	0	0	0	0
		PCB118_%	-	-16	-	-7	-8	-7	-	-1	-5	-3	-	-	-13	-6	-	-14	-	-19	-11	-4	-2	-6	-	-13	-13	-30	-4	-3	-8	-	-	9
		PCB118_%lb	-	-29	-	-17	-49	-11	-	-12	-8	-5	-	-	-22	-12	-	-41	-	-34	-18	-10	-5	-7	-	-39	-23	-50	-8	-5	-11	-	-	4
		PCB118_%ub	-	-18	-	-8	-27	-2	-	12	-4	-1	-	-	-12	-4	-	-33	-	-17	-11	-4	-1	-4	-	-21	-12	-41	9	-2	-6	-	-	13
		PCB118_t1/2	-	4	-	9.4	8.2	9.6	-	89	12.8	21.2	-	-	5	11.1	-	4.5	-	3.3	5.9	15.2	32.6	11.2	-	5.1	5.1	1.9	16.3	22.9	7.8	-	-	-8.4
		PCB118_n	-	31	-	28	19	26	-	14	32	32	-	-	29	33	-	30	-	26	35	36	36	37	-	26	30	30	11	32	32	-	-	20
		PCB118_length	-	7.5	-	7.4	7.5	7	-	6.5	7.5	7.5	-	-	7.2	7.7	-	7.4	-	7.5	7.9	8.1	8.1	7.6	-	7.5	7.5	7.6	5.6	7.5	7.5	-	-	7.2
		PCB118_p	-	0	-	0.02	0.16	0.17	-	1	0.01	0.13	-	-	0	0.17	-	0	-	0.01	0	0.11	0.52	0.01	-	0	0	0	0.16	0.06	0.01	-	-	0.03
		PCB118_1jan2019	-	0.299	-	0.318	0.37	0.974	-	0.941	1.784	4.584	-	-	0.59	1.092	-	0.34	-	0.349	0.408	0.525	1.221	0.822	-	0.366	0.51	0.193	1.911	0.798	0.752	-	-	10.26
		PCB118_last4	0.301	0.444	0.105	0.404	0.476	1.088	0.349	1.465	1.643	6.506	0.255	0.238	0.73	1.217	0.138	0.368	0.475	0.419	0.505	0.683	1.268	1.262	0.393	0.452	0.794	0.435	2.039	0.843	1.234	0.835	0.191	9.779
		PCB118_nloqlast4	2	0	1	0	0	0	1	0	0	0	0	2	0	0	0	0	0	0	0	0	0	0	0	0	0	1	0	0	0	0	3	0
		PCB123_%	-	-	-	-1	-	-	-	-	-	8	-	-	-1	-	7	-	-	-	-6	-5	-7	-11	-	-10	-8	-	-	-	-6	-	-	-
		PCB123_%lb	-	-	-	-2	-	-	-	-	-	6	-	-	-4	-	-1	-	-	-	-8	-6	-9	-13	-	-12	-10	-	-	-	-8	-	-	-
		PCB123_%ub	-	-	-	8	-	-	-	-	-	10	-	-	0	-	15	-	-	-	-4	-3	-5	-10	-	-9	-6	-	-	-	-3	-	-	-
		PCB123_t1/2	-	-	-	57.8	-	-	-	-	-	-8.6	-	-	60.8	-	-9.8	-	-	-	11.5	14.6	10	6.2	-	6.7	8.8	-	-	-	11.5	-	-	-
		PCB123_n	-	-	-	28	-	-	-	-	-	32	-	-	32	-	29	-	-	-	34	36	36	36	-	26	30	-	-	-	31	-	-	-
		PCB123_length	-	-	-	7.6	-	-	-	-	-	7.5	-	-	7.7	-	7	-	-	-	7.9	8.1	8.1	7.6	-	7.5	7.5	-	-	-	7.5	-	-	-
		PCB123_p	-	-	-	0.8	-	-	-	-	-	0	-	-	0.83	-	0.29	-	-	-	0.03	0.05	0.01	0	-	0	0	-	-	-	0.12	-	-	-
		PCB123_1jan2019	-	-	-	0.01	-	-	-	-	-	0.106	-	-	0.013	-	0.01	-	-	-	0.009	0.013	0.019	0.016	-	0.009	0.016	-	-	-	0.02	-	-	-
		PCB123_last4	0.025	0.022	0.006	0.012	0.012	0.024	0.019	0.042	0.039	0.11	0.004	0.02	0.014	0.026	0.006	0.014	0.01	0.016	0.009	0.008	0.014	0.013	0.013	0.009	0.016	0.012	0.156	0.023	0.031	0.028	0.005	0.167
		PCB123_nloqlast4	0	0	2	1	0	0	0	0	0	0	0	2	0	0	0	0	0	0	0	0	0	0	0	0	1	0	0	0	0	0	0	0
		PCB126_%	-	-	-	-	-	-	-	-	-	13	-	-	0	-	18	-	-	-	-	-6	-7	-11	-	-11	3	-	-	-	-1	-	-	-
		PCB126_%lb	-	-	-	-	-	-	-	-	-	10	-	-	-6	-	12	-	-	-	-	-8	-9	-12	-	-15	0	-	-	-	-4	-	-	-
		PCB126_%ub	-	-	-	-	-	-	-	-	-	14	-	-	2	-	25	-	-	-	-	-3	-4	-10	-	-9	6	-	-	-	2	-	-	-
		PCB126_t1/2	-	-	-	-	-	-	-	-	-	-5.7	-	-	-150.7	-	-4.2	-	-	-	-	10.7	9.1	5.9	-	5.9	-22	-	-	-	73.4	-	-	-
		PCB126_n	-	-	-	-	-	-	-	-	-	32	-	-	32	-	29	-	-	-	-	36	36	36	-	26	30	-	-	-	31	-	-	-
		PCB126_length	-	-	-	-	-	-	-	-	-	7.5	-	-	7.7	-	7	-	-	-	-	8.1	8.1	7.6	-	7.5	7.5	-	-	-	7.5	-	-	-
		PCB126_p	-	-	-	-	-	-	-	-	-	0	-	-	0.94	-	0	-	-	-	-	0.08	0.04	0	-	0	0.4	-	-	-	0.69	-	-	-
		PCB126_1jan2019	-	-	-	-	-	-	-	-	-	0.046	-	-	0.012	-	0.007	-	-	-	-	0.007	0.019	0.011	-	0.007	0.01	-	-	-	0.012	-	-	-
		PCB126_last4	0.007	0.018	0.009	0.009	0.004	0.005	0.006	0.009	0.024	0.049	0.002	0.009	0.012	0.007	0.004	0.009	0.004	0.006	0.005	0.005	0.015	0.01	0.004	0.008	0.012	0.004	0.063	0.013	0.014	0.006	0.002	0.057
		PCB126_nloqlast4	0	0	4	4	0	0	1	2	0	0	1	4	2	0	1	0	0	0	3	1	1	0	0	3	3	0	3	0	0	0	1	0
		PCB156_%	-	-	-	-5	-	-	-	-	-	8	-	4	-4	-	0	-	-	-	-9	-7	-4	-13	-	-12	-7	-	-	-	-7	-	-	-
		PCB156_%lb	-	-	-	-8	-	-	-	-	-	5	-	-5	-9	-	-3	-	-	-	-12	-9	-8	-14	-	-15	-9	-	-	-	-9	-	-	-
		PCB156_%ub	-	-	-	-4	-	-	-	-	-	10	-	12	-1	-	4	-	-	-	-7	-6	-3	-11	-	-11	-5	-	-	-	-4	-	-	-
		PCB156_t1/2	-	-	-	13.4	-	-	-	-	-	-9	-	-18.3	17.8	-	-192.2	-	-	-	7.6	9.1	15.3	5.1	-	5.4	10	-	-	-	9.5	-	-	-
		PCB156_n	-	-	-	29	-	-	-	-	-	32	-	21	32	-	29	-	-	-	34	36	36	36	-	26	30	-	-	-	31	-	-	-
		PCB156_length	-	-	-	7.6	-	-	-	-	-	7.5	-	7	7.7	-	7	-	-	-	7.9	8.1	8.1	7.6	-	7.5	7.5	-	-	-	7.5	-	-	-
		PCB156_p	-	-	-	0.06	-	-	-	-	-	0.01	-	0.84	0.53	-	0.96	-	-	-	0.01	0	0.13	0	-	0	0.01	-	-	-	0.05	-	-	-
		PCB156_1jan2019	-	-	-	0.025	-	-	-	-	-	0.367	-	0.024	0.075	-	0.016	-	-	-	0.036	0.054	0.217	0.074	-	0.027	0.036	-	-	-	0.053	-	-	-
		PCB156_last4	0.078	0.063	0.01	0.023	0.037	0.062	0.032	0.064	0.21	0.41	0.014	0.022	0.074	0.086	0.011	0.034	0.027	0.072	0.037	0.05	0.176	0.091	0.033	0.031	0.046	0.026	0.315	0.056	0.082	0.031	0.018	0.403
		PCB156_nloqlast4	0	0	0	1	0	0	0	0	0	0	0	1	0	0	0	0	0	0	0	0	0	0	0	0	0	0	0	0	0	0	0	0
		PCB157_%	-	-	-	-2	-	-	-	-	-	8	-	-1	-4	-	4	-	-	-	-8	-8	-7	-14	-	-11	-6	-	-	-	-9	-	-	-
		PCB157_%lb	-	-	-	-3	-	-	-	-	-	5	-	-7	-9	-	1	-	-	-	-11	-9	-9	-15	-	-13	-8	-	-	-	-10	-	-	-
		PCB157_%ub	-	-	-	7	-	-	-	-	-	9	-	10	-1	-	11	-	-	-	-6	-5	-4	-12	-	-9	-4	-	-	-	-4	-	-	-
		PCB157_t1/2	-	-	-	35.8	-	-	-	-	-	-9.4	-	57.5	18.2	-	-16.9	-	-	-	8.5	8.8	10.1	4.7	-	6.1	11.6	-	-	-	7.4	-	-	-
		PCB157_n	-	-	-	28	-	-	-	-	-	32	-	21	32	-	29	-	-	-	34	36	36	36	-	26	30	-	-	-	31	-	-	-
		PCB157_length	-	-	-	7.6	-	-	-	-	-	7.5	-	7	7.7	-	7	-	-	-	7.9	8.1	8.1	7.6	-	7.5	7.5	-	-	-	7.5	-	-	-
		PCB157_p	-	-	-	0.68	-	-	-	-	-	0.01	-	0.98	0.39	-	0.49	-	-	-	0.01	0	0.09	0	-	0	0.01	-	-	-	0.07	-	-	-
		PCB157_1jan2019	-	-	-	0.006	-	-	-	-	-	0.074	-	0.006	0.012	-	0.004	-	-	-	0.006	0.008	0.024	0.011	-	0.006	0.008	-	-	-	0.011	-	-	-
		PCB157_last4	0.014	0.018	0.005	0.006	0.007	0.013	0.008	0.012	0.044	0.086	0.004	0.01	0.013	0.015	0.003	0.008	0.006	0.011	0.007	0.007	0.02	0.012	0.007	0.007	0.009	0.006	0.062	0.014	0.018	0.006	0.003	0.103
		PCB157_nloqlast4	0	0	3	1	0	0	0	0	0	0	1	2	0	0	1	0	0	0	1	1	0	0	0	0	0	0	0	0	0	0	0	0
		PCB167_%	-	-	-	-6	-	-	-	-	-	7	-	9	-3	-	2	-	-	-	-12	-10	-9	-16	-	-15	-7	-	-	-	-8	-	-	-
		PCB167_%lb	-	-	-	-7	-	-	-	-	-	4	-	1	-9	-	0	-	-	-	-15	-12	-11	-17	-	-18	-9	-	-	-	-11	-	-	-
		PCB167_%ub	-	-	-	-3	-	-	-	-	-	8	-	19	-1	-	6	-	-	-	-9	-9	-7	-14	-	-14	-5	-	-	-	-6	-	-	-
		PCB167_t1/2	-	-	-	11.6	-	-	-	-	-	-10.6	-	-8.4	21.9	-	-36.4	-	-	-	5.6	6.8	7.5	4	-	4.3	9.5	-	-	-	8.4	-	-	-
		PCB167_n	-	-	-	29	-	-	-	-	-	32	-	21	32	-	29	-	-	-	34	36	36	36	-	26	30	-	-	-	31	-	-	-
		PCB167_length	-	-	-	7.6	-	-	-	-	-	7.5	-	7	7.7	-	7	-	-	-	7.9	8.1	8.1	7.6	-	7.5	7.5	-	-	-	7.5	-	-	-
		PCB167_p	-	-	-	0.05	-	-	-	-	-	0.01	-	0.39	0.53	-	0.47	-	-	-	0	0	0.02	0	-	0	0.01	-	-	-	0.01	-	-	-
		PCB167_1jan2019	-	-	-	0.014	-	-	-	-	-	0.238	-	0.013	0.05	-	0.009	-	-	-	0.021	0.032	0.102	0.042	-	0.012	0.018	-	-	-	0.027	-	-	-
		PCB167_last4	0.048	0.033	0.004	0.016	0.022	0.046	0.018	0.04	0.111	0.247	0.009	0.018	0.047	0.045	0.007	0.021	0.016	0.039	0.02	0.023	0.091	0.04	0.016	0.014	0.017	0.013	0.1	0.028	0.037	0.015	0.009	0.193
		PCB167_nloqlast4	0	0	1	1	0	0	0	0	0	0	0	1	0	0	0	0	0	0	0	0	0	0	0	0	0	0	0	0	0	0	0	0
		PCB169_%	-	-	-	-	-	-	-	-	-	18	-	-	-	-	-	-	-	-	-	-	-	-	-	1	-	-	-	-	-	-	-	-
		PCB169_%lb	-	-	-	-	-	-	-	-	-	14	-	-	-	-	-	-	-	-	-	-	-	-	-	-7	-	-	-	-	-	-	-	-
		PCB169_%ub	-	-	-	-	-	-	-	-	-	20	-	-	-	-	-	-	-	-	-	-	-	-	-	3	-	-	-	-	-	-	-	-
		PCB169_t1/2	-	-	-	-	-	-	-	-	-	-4.1	-	-	-	-	-	-	-	-	-	-	-	-	-	-56	-	-	-	-	-	-	-	-
		PCB169_n	-	-	-	-	-	-	-	-	-	32	-	-	-	-	-	-	-	-	-	-	-	-	-	26	-	-	-	-	-	-	-	-
		PCB169_length	-	-	-	-	-	-	-	-	-	7.5	-	-	-	-	-	-	-	-	-	-	-	-	-	7.5	-	-	-	-	-	-	-	-
		PCB169_p	-	-	-	-	-	-	-	-	-	0	-	-	-	-	-	-	-	-	-	-	-	-	-	0.93	-	-	-	-	-	-	-	-
		PCB169_1jan2019	-	-	-	-	-	-	-	-	-	0.006	-	-	-	-	-	-	-	-	-	-	-	-	-	0.003	-	-	-	-	-	-	-	-
		PCB169_last4	0.001	0.006	0.007	0.003	0	0.141	0.002	0.003	0.004	0.005	0.066	0.003	0.003	0.075	0.003	0.001	0.001	0.001	0.003	0.003	0.004	0.004	0.07	0.004	0.005	0.001	0.042	0.003	0.003	0.001	0.063	0.008
		PCB169_nloqlast4	3	1	4	4	0	3	4	4	1	0	4	4	4	4	4	1	1	0	4	4	4	4	4	4	4	1	4	1	2	4	4	1
		PCB189_%	-	-	-	-	-	-	-	-	-	12	-	-	-3	-	14	-	-	-	-9	-7	-4	-13	-	-18	-1	-	-	-	-6	-	-	-
		PCB189_%lb	-	-	-	-	-	-	-	-	-	9	-	-	-9	-	10	-	-	-	-13	-9	-7	-15	-	-22	-4	-	-	-	-9	-	-	-
		PCB189_%ub	-	-	-	-	-	-	-	-	-	14	-	-	-2	-	18	-	-	-	-7	-5	1	-12	-	-16	1	-	-	-	-4	-	-	-
		PCB189_t1/2	-	-	-	-	-	-	-	-	-	-6.1	-	-	23.5	-	-5.1	-	-	-	7.2	8.9	18.3	4.9	-	3.6	68.3	-	-	-	10.5	-	-	-
		PCB189_n	-	-	-	-	-	-	-	-	-	32	-	-	32	-	29	-	-	-	34	36	36	36	-	26	30	-	-	-	31	-	-	-
		PCB189_length	-	-	-	-	-	-	-	-	-	7.5	-	-	7.7	-	7	-	-	-	7.9	8.1	8.1	7.6	-	7.5	7.5	-	-	-	7.5	-	-	-
		PCB189_p	-	-	-	-	-	-	-	-	-	0	-	-	0.49	-	0	-	-	-	0.03	0.01	0.26	0	-	0	0.67	-	-	-	0.1	-	-	-
		PCB189_1jan2019	-	-	-	-	-	-	-	-	-	0.036	-	-	0.007	-	0.003	-	-	-	0.004	0.005	0.024	0.007	-	0.003	0.004	-	-	-	0.005	-	-	-
		PCB189_last4	0.006	0.011	0.004	0.002	0.004	0.004	0.003	0.005	0.022	0.037	0.002	0.003	0.008	0.006	0.003	0.004	0.002	0.006	0.003	0.003	0.016	0.008	0.002	0.004	0.003	0.002	0.029	0.006	0.007	0.002	0.002	0.02
		PCB189_nloqlast4	0	0	3	4	0	0	1	1	0	0	0	4	1	0	2	0	0	0	0	0	0	0	1	1	2	0	4	0	0	0	0	0
		SUM_12DLPCB_%	-	-	-	3	-	-	-	-	-	1	-	15	-2	-	16	-	-	-	-6	-2	-5	-8	-	-3	-5	-	-	-	-8	-	-	-
		SUM_12DLPCB_%lb	-	-	-	-6	-	-	-	-	-	-1	-	-4	-5	-	7	-	-	-	-9	-4	-7	-9	-	-5	-6	-	-	-	-10	-	-	-
		SUM_12DLPCB_%ub	-	-	-	9	-	-	-	-	-	2	-	23	5	-	19	-	-	-	-3	1	-3	-7	-	1	0	-	-	-	-5	-	-	-
		SUM_12DLPCB_t1/2	-	-	-	-28.1	-	-	-	-	-	-59.8	-	-5.1	33.6	-	-4.8	-	-	-	10.6	27.6	14.4	8	-	24	14.4	-	-	-	8	-	-	-
		SUM_12DLPCB_n	-	-	-	20	-	-	-	-	-	32	-	21	25	-	29	-	-	-	31	33	33	33	-	23	30	-	-	-	28	-	-	-
		SUM_12DLPCB_length	-	-	-	7.4	-	-	-	-	-	7.5	-	7	7.2	-	7	-	-	-	7.9	8.1	8.1	7.6	-	7.5	7.5	-	-	-	7.5	-	-	-
		SUM_12DLPCB_p	-	-	-	0.92	-	-	-	-	-	0.74	-	0.39	0.76	-	0.03	-	-	-	0.13	0.29	0.14	0	-	0.68	0.44	-	-	-	0.02	-	-	-
		SUM_12DLPCB_1jan2019	-	-	-	0.678	-	-	-	-	-	8.544	-	0.467	1.348	-	0.339	-	-	-	0.735	0.884	2.134	1.411	-	0.753	1.108	-	-	-	1.355	-	-	-
		SUM_12DLPCB_last4	-	-	-	0.648	-	-	-	-	-	10.42	-	0.351	1.345	-	0.269	-	-	-	0.762	0.986	2.028	1.845	-	0.732	1.158	-	-	-	2.261	-	-	-
		SUM_12DLPCB_nloqlast4	0	0	0	0	0	0	0	0	0	0	0	0	0	0	0	0	0	0	0	0	0	0	0	0	0	0	0	0	0	0	0	0
	POLYCHLORINATED DIBENZO-P-DIOXINS/FURANS (PCDD/Fs)	2378TCDD_%	-	-	-	-	-	-	-	-	-	9	-	-	-	-	-	-	-	-	-	-	-	1	-	-	-	-	-	-	-	-	-	-
		2378TCDD_%lb	-	-	-	-	-	-	-	-	-	0	-	-	-	-	-	-	-	-	-	-	-	-3	-	-	-	-	-	-	-	-	-	-
		2378TCDD_%ub	-	-	-	-	-	-	-	-	-	15	-	-	-	-	-	-	-	-	-	-	-	8	-	-	-	-	-	-	-	-	-	-
		2378TCDD_t1/2	-	-	-	-	-	-	-	-	-	-8	-	-	-	-	-	-	-	-	-	-	-	-49.3	-	-	-	-	-	-	-	-	-	-
		2378TCDD_n	-	-	-	-	-	-	-	-	-	32	-	-	-	-	-	-	-	-	-	-	-	36	-	-	-	-	-	-	-	-	-	-
		2378TCDD_length	-	-	-	-	-	-	-	-	-	7.5	-	-	-	-	-	-	-	-	-	-	-	7.6	-	-	-	-	-	-	-	-	-	-
		2378TCDD_p	-	-	-	-	-	-	-	-	-	0.28	-	-	-	-	-	-	-	-	-	-	-	0.84	-	-	-	-	-	-	-	-	-	-
		2378TCDD_1jan2019	-	-	-	-	-	-	-	-	-	0.002	-	-	-	-	-	-	-	-	-	-	-	0.001	-	-	-	-	-	-	-	-	-	-
		2378TCDD_last4	0	0.004	0	0	0	0.008	0.001	0	0	0.001	0.008	0	0.001	0	0.001	0.001	0.006	0	0.001	0.001	0.001	0.001	0.004	0	0.001	0	0.001	0.001	0.001	0	0.011	0.001
		2378TCDD_nloqlast4	4	2	4	4	1	3	4	4	0	2	3	4	3	1	4	1	4	1	4	4	3	4	2	2	4	2	2	1	3	2	3	0
		12378PeCDD_%	-	-	-	-	-	-	-	-	-	-1	-	-	-5	-	-	-	-	-	-	-1	-13	-9	-	-15	-	-	-	-	-	-	-	-
		12378PeCDD_%lb	-	-	-	-	-	-	-	-	-	-8	-	-	-10	-	-	-	-	-	-	-6	-16	-13	-	-20	-	-	-	-	-	-	-	-
		12378PeCDD_%ub	-	-	-	-	-	-	-	-	-	4	-	-	-2	-	-	-	-	-	-	2	-12	-5	-	-10	-	-	-	-	-	-	-	-
		12378PeCDD_t1/2	-	-	-	-	-	-	-	-	-	75.2	-	-	12.5	-	-	-	-	-	-	47.8	4.8	7.1	-	4.1	-	-	-	-	-	-	-	-
		12378PeCDD_n	-	-	-	-	-	-	-	-	-	32	-	-	32	-	-	-	-	-	-	35	36	36	-	25	-	-	-	-	-	-	-	-
		12378PeCDD_length	-	-	-	-	-	-	-	-	-	7.5	-	-	7.7	-	-	-	-	-	-	8.1	8.1	7.6	-	7.5	-	-	-	-	-	-	-	-
		12378PeCDD_p	-	-	-	-	-	-	-	-	-	0.91	-	-	0.28	-	-	-	-	-	-	0.82	0	0.08	-	0.02	-	-	-	-	-	-	-	-
		12378PeCDD_1jan2019	-	-	-	-	-	-	-	-	-	0.003	-	-	0.001	-	-	-	-	-	-	0.001	0.001	0.001	-	0.001	-	-	-	-	-	-	-	-
		12378PeCDD_last4	0	0.002	0.001	0	0.001	0.014	0.001	0.001	0.001	0.003	0.017	0	0.001	0.008	0.001	0.001	0.008	0	0.001	0.001	0.001	0.001	0.007	0.001	0.001	0	0.001	0.002	0.001	0	0.015	0.005
		12378PeCDD_nloqlast4	4	1	3	3	1	3	1	4	0	0	4	4	2	2	4	0	4	0	3	2	4	1	2	3	2	2	2	1	1	0	3	1
		123478HxCDD_%	-	-	-	-	-	-	-	-	-	1	-	-	-	-	-	-	-	-	-	-	-10	-5	-	-9	-	-	-	-	-	-	-	-
		123478HxCDD_%lb	-	-	-	-	-	-	-	-	-	-3	-	-	-	-	-	-	-	-	-	-	-12	-9	-	-13	-	-	-	-	-	-	-	-
		123478HxCDD_%ub	-	-	-	-	-	-	-	-	-	6	-	-	-	-	-	-	-	-	-	-	-8	-1	-	-3	-	-	-	-	-	-	-	-
		123478HxCDD_t1/2	-	-	-	-	-	-	-	-	-	-78.7	-	-	-	-	-	-	-	-	-	-	6.4	14.4	-	7.7	-	-	-	-	-	-	-	-
		123478HxCDD_n	-	-	-	-	-	-	-	-	-	32	-	-	-	-	-	-	-	-	-	-	36	36	-	25	-	-	-	-	-	-	-	-
		123478HxCDD_length	-	-	-	-	-	-	-	-	-	7.5	-	-	-	-	-	-	-	-	-	-	8.1	7.6	-	7.5	-	-	-	-	-	-	-	-
		123478HxCDD_p	-	-	-	-	-	-	-	-	-	0.88	-	-	-	-	-	-	-	-	-	-	0	0.26	-	0.18	-	-	-	-	-	-	-	-
		123478HxCDD_1jan2019	-	-	-	-	-	-	-	-	-	0.002	-	-	-	-	-	-	-	-	-	-	0.001	0.001	-	0	-	-	-	-	-	-	-	-
		123478HxCDD_last4	0	0.001	0.001	0.001	0	0.009	0.001	0.001	0.001	0.002	0.013	0	0.001	0.012	0.001	0.001	0.005	0	0.001	0	0.001	0.001	0.006	0.001	0.001	0	0.001	0.001	0.001	0	0.011	0.002
		123478HxCDD_nloqlast4	3	1	4	3	1	3	4	4	0	0	4	4	2	4	4	0	4	3	3	3	2	1	2	3	3	3	2	1	1	2	3	1
		123678HxCDD_%	-	-	-	-	-	-	-	-	-	-2	-	-	-12	-	-	-	-	-	-	-12	-10	-5	-	-11	-5	-	-	-	-8	-	-	-
		123678HxCDD_%lb	-	-	-	-	-	-	-	-	-	-6	-	-	-23	-	-	-	-	-	-	-18	-12	-11	-	-16	-13	-	-	-	-10	-	-	-
		123678HxCDD_%ub	-	-	-	-	-	-	-	-	-	2	-	-	-12	-	-	-	-	-	-	-11	-8	-4	-	-7	-3	-	-	-	-4	-	-	-
		123678HxCDD_t1/2	-	-	-	-	-	-	-	-	-	41.4	-	-	5.4	-	-	-	-	-	-	5.3	6.4	12.5	-	5.7	13.9	-	-	-	8.5	-	-	-
		123678HxCDD_n	-	-	-	-	-	-	-	-	-	32	-	-	32	-	-	-	-	-	-	35	36	36	-	25	30	-	-	-	32	-	-	-
		123678HxCDD_length	-	-	-	-	-	-	-	-	-	7.5	-	-	7.7	-	-	-	-	-	-	8.1	8.1	7.6	-	7.5	7.5	-	-	-	7.5	-	-	-
		123678HxCDD_p	-	-	-	-	-	-	-	-	-	0.66	-	-	0.09	-	-	-	-	-	-	0	0	0.17	-	0.04	0.14	-	-	-	0.06	-	-	-
		123678HxCDD_1jan2019	-	-	-	-	-	-	-	-	-	0.005	-	-	0.001	-	-	-	-	-	-	0.001	0.001	0.001	-	0.001	0.001	-	-	-	0.001	-	-	-
		123678HxCDD_last4	0	0.001	0.001	0.001	0.001	0.01	0.001	0.001	0.002	0.004	0.015	0	0.001	0.007	0.001	0.002	0	0.001	0.001	0.001	0.001	0.002	0.001	0.001	0.001	0	0.001	0.003	0.002	0	0.014	0.003
		123678HxCDD_nloqlast4	3	0	4	1	0	3	3	3	0	0	4	4	1	2	4	0	0	1	2	3	0	1	1	1	2	2	1	1	0	0	3	0
		123789HxCDD_%	-	-	-	-	-	-	-	-	-	-4	-	-	-	-	-	-	-	-	-	-	-15	-8	-	-11	-	-	-	-	-2	-	-	-
		123789HxCDD_%lb	-	-	-	-	-	-	-	-	-	-9	-	-	-	-	-	-	-	-	-	-	-17	-12	-	-17	-	-	-	-	-7	-	-	-
		123789HxCDD_%ub	-	-	-	-	-	-	-	-	-	1	-	-	-	-	-	-	-	-	-	-	-13	-5	-	-8	-	-	-	-	1	-	-	-
		123789HxCDD_t1/2	-	-	-	-	-	-	-	-	-	19.3	-	-	-	-	-	-	-	-	-	-	4.3	8.8	-	5.7	-	-	-	-	28.6	-	-	-
		123789HxCDD_n	-	-	-	-	-	-	-	-	-	32	-	-	-	-	-	-	-	-	-	-	36	36	-	25	-	-	-	-	32	-	-	-
		123789HxCDD_length	-	-	-	-	-	-	-	-	-	7.5	-	-	-	-	-	-	-	-	-	-	8.1	7.6	-	7.5	-	-	-	-	7.5	-	-	-
		123789HxCDD_p	-	-	-	-	-	-	-	-	-	0.43	-	-	-	-	-	-	-	-	-	-	0	0.12	-	0.02	-	-	-	-	0.6	-	-	-
		123789HxCDD_1jan2019	-	-	-	-	-	-	-	-	-	0.003	-	-	-	-	-	-	-	-	-	-	0.001	0.001	-	0.001	-	-	-	-	0.001	-	-	-
		123789HxCDD_last4	0	0.001	0.001	0.001	0.001	0.01	0.001	0.001	0.002	0.003	0.014	0	0.001	0.006	0.001	0.001	0	0	0.001	0.001	0.001	0.001	0	0.001	0.001	0	0.001	0.002	0.001	0	0.012	0.002
		123789HxCDD_nloqlast4	2	1	4	3	0	3	3	4	0	0	4	4	4	2	4	0	1	1	3	4	3	1	1	2	4	2	2	1	0	1	3	1
		1234678HpCDD_%	-	-	-	-8	-	-	-	-	-	-5	-	-20	-4	-	-	-	-	-	-4	-9	-12	-10	-	-11	-10	-	-	-	-7	-	-	-
		1234678HpCDD_%lb	-	-	-	-13	-	-	-	-	-	-7	-	-26	-7	-	-	-	-	-	-7	-12	-14	-13	-	-17	-14	-	-	-	-11	-	-	-
		1234678HpCDD_%ub	-	-	-	-7	-	-	-	-	-	-2	-	-17	-1	-	-	-	-	-	-1	-6	-10	-7	-	-8	-6	-	-	-	-3	-	-	-
		1234678HpCDD_t1/2	-	-	-	8.3	-	-	-	-	-	14.1	-	3.1	18.3	-	-	-	-	-	19.1	7.5	5.3	6.6	-	6.1	6.7	-	-	-	8.9	-	-	-
		1234678HpCDD_n	-	-	-	30	-	-	-	-	-	32	-	21	32	-	-	-	-	-	35	35	36	36	-	25	30	-	-	-	32	-	-	-
		1234678HpCDD_length	-	-	-	7.6	-	-	-	-	-	7.5	-	7	7.7	-	-	-	-	-	7.9	8.1	8.1	7.6	-	7.5	7.5	-	-	-	7.5	-	-	-
		1234678HpCDD_p	-	-	-	0.01	-	-	-	-	-	0.12	-	0	0.53	-	-	-	-	-	0.24	0.01	0	0.06	-	0.02	0.04	-	-	-	0.2	-	-	-
		1234678HpCDD_1jan2019	-	-	-	0.002	-	-	-	-	-	0.022	-	0	0.005	-	-	-	-	-	0.003	0.004	0.007	0.008	-	0.007	0.003	-	-	-	0.005	-	-	-
		1234678HpCDD_last4	0.003	0.006	0.001	0.003	0.006	0.005	0.003	0.003	0.009	0.023	0.002	0	0.006	0.004	0.002	0.01	0.002	0.004	0.005	0.004	0.006	0.011	0.003	0.007	0.003	0.002	0.004	0.009	0.006	0.002	0.002	0.008
		1234678HpCDD_nloqlast4	0	0	3	0	0	1	0	0	0	0	1	2	0	0	4	0	0	0	0	0	0	0	0	0	0	1	0	0	0	0	0	0
		OCDD_%	-	-	-	-14	-	-	-	-	-	-6	-	-16	-11	-	-	-	-	-	-2	-9	-12	-11	-	-12	-10	-	-	-	-13	-	-	-
		OCDD_%lb	-	-	-	-18	-	-	-	-	-	-7	-	-20	-13	-	-	-	-	-	-4	-11	-15	-13	-	-18	-15	-	-	-	-15	-	-	-
		OCDD_%ub	-	-	-	-11	-	-	-	-	-	-3	-	-9	-7	-	-	-	-	-	1	-6	-11	-6	-	-7	-8	-	-	-	-7	-	-	-
		OCDD_t1/2	-	-	-	4.5	-	-	-	-	-	11.9	-	3.9	6	-	-	-	-	-	30.9	7.3	5.3	6.2	-	5.5	6.6	-	-	-	5	-	-	-
		OCDD_n	-	-	-	30	-	-	-	-	-	32	-	21	32	-	-	-	-	-	35	35	36	36	-	25	30	-	-	-	32	-	-	-
		OCDD_length	-	-	-	7.6	-	-	-	-	-	7.5	-	7	7.7	-	-	-	-	-	7.9	8.1	8.1	7.6	-	7.5	7.5	-	-	-	7.5	-	-	-
		OCDD_p	-	-	-	0.01	-	-	-	-	-	0.04	-	0.08	0.04	-	-	-	-	-	0.69	0.01	0	0.06	-	0.04	0.01	-	-	-	0.03	-	-	-
		OCDD_1jan2019	-	-	-	0.004	-	-	-	-	-	0.069	-	0.001	0.008	-	-	-	-	-	0.009	0.01	0.017	0.019	-	0.013	0.004	-	-	-	0.007	-	-	-
		OCDD_last4	0.01	0.011	0.003	0.004	0.017	0.008	0.009	0.008	0.019	0.068	0.005	0.002	0.012	0.009	0.004	0.023	0.004	0.009	0.017	0.008	0.013	0.023	0.005	0.016	0.005	0.005	0.007	0.014	0.012	0.004	0.005	0.012
		OCDD_nloqlast4	0	0	4	0	0	0	0	0	0	0	1	0	0	0	4	0	0	0	0	0	0	0	0	0	0	0	0	0	0	0	0	0
		SUM_7PCDD_%	-	-	-	-14	-	-	-	-	-	-5	-	-10	-7	-	-	-	-	-	-5	-10	-14	-11	-	-13	-12	-	-	-	-15	-	-	-
		SUM_7PCDD_%lb	-	-	-	-18	-	-	-	-	-	-6	-	-17	-11	-	-	-	-	-	-8	-13	-15	-14	-	-19	-17	-	-	-	-18	-	-	-
		SUM_7PCDD_%ub	-	-	-	-10	-	-	-	-	-	-2	-	-4	-4	-	-	-	-	-	-2	-8	-11	-7	-	-9	-9	-	-	-	-9	-	-	-
		SUM_7PCDD_t1/2	-	-	-	4.8	-	-	-	-	-	12.9	-	6.8	8.9	-	-	-	-	-	14.9	6.4	4.7	6.2	-	5	5.5	-	-	-	4.3	-	-	-
		SUM_7PCDD_n	-	-	-	30	-	-	-	-	-	32	-	21	32	-	-	-	-	-	35	35	36	36	-	25	30	-	-	-	32	-	-	-
		SUM_7PCDD_length	-	-	-	7.6	-	-	-	-	-	7.5	-	7	7.7	-	-	-	-	-	7.9	8.1	8.1	7.6	-	7.5	7.5	-	-	-	7.5	-	-	-
		SUM_7PCDD_p	-	-	-	0.01	-	-	-	-	-	0.07	-	0.12	0.14	-	-	-	-	-	0.31	0.01	0	0.04	-	0.02	0.02	-	-	-	0.02	-	-	-
		SUM_7PCDD_1jan2019	-	-	-	0.006	-	-	-	-	-	0.104	-	0.002	0.014	-	-	-	-	-	0.011	0.016	0.025	0.029	-	0.024	0.007	-	-	-	0.01	-	-	-
		SUM_7PCDD_last4	0.014	0.021	0.004	0.008	0.024	0.01	0.013	0.012	0.035	0.106	0.007	0.002	0.022	0.014	0.01	0.039	0.006	0.015	0.023	0.012	0.021	0.039	0.009	0.023	0.008	0.008	0.016	0.029	0.022	0.007	0.007	0.028
		SUM_7PCDD_nloqlast4	0	0	2	0	0	0	0	0	0	0	1	0	0	0	4	0	0	0	0	0	0	0	0	0	0	0	0	0	0	0	0	0
		2378TCDF_%	-	-	-	-8	-	-	-	-	-	3	-	-	6	-	3	-	-	-	-8	-7	-9	-7	-	-5	-5	-	-	-	-6	-	-	-
		2378TCDF_%lb	-	-	-	-15	-	-	-	-	-	-1	-	-	3	-	-2	-	-	-	-10	-10	-12	-9	-	-10	-8	-	-	-	-9	-	-	-
		2378TCDF_%ub	-	-	-	-6	-	-	-	-	-	7	-	-	10	-	6	-	-	-	-6	-4	-8	-4	-	-1	-2	-	-	-	-2	-	-	-
		2378TCDF_t1/2	-	-	-	8.8	-	-	-	-	-	-23.5	-	-	-11.5	-	-21.7	-	-	-	8.4	8.9	7.1	10	-	12.8	13.2	-	-	-	10.9	-	-	-
		2378TCDF_n	-	-	-	30	-	-	-	-	-	32	-	-	32	-	29	-	-	-	35	35	36	36	-	25	30	-	-	-	32	-	-	-
		2378TCDF_length	-	-	-	7.6	-	-	-	-	-	7.5	-	-	7.7	-	7	-	-	-	7.9	8.1	8.1	7.6	-	7.5	7.5	-	-	-	7.5	-	-	-
		2378TCDF_p	-	-	-	0.09	-	-	-	-	-	0.51	-	-	0.19	-	0.59	-	-	-	0	0.08	0	0.08	-	0.24	0.26	-	-	-	0.18	-	-	-
		2378TCDF_1jan2019	-	-	-	0.001	-	-	-	-	-	0.014	-	-	0.004	-	0.001	-	-	-	0.002	0.004	0.008	0.009	-	0.007	0.005	-	-	-	0.007	-	-	-
		2378TCDF_last4	0.001	0.007	0.001	0.001	0.002	0.003	0.002	0.003	0.012	0.02	0.001	0.001	0.004	0.002	0.001	0.005	0.001	0.003	0.001	0.003	0.007	0.01	0.003	0.006	0.006	0.004	0.011	0.011	0.009	0.003	0.001	0.021
		2378TCDF_nloqlast4	1	0	4	1	0	0	0	0	0	0	1	1	0	1	2	0	0	0	0	0	0	0	0	0	0	0	0	0	0	0	0	0
		12378PeCDF_%	-	-	-	-4	-	-	-	-	-	2	-	-	4	-	-3	-	-	-	-12	-10	-12	-7	-	-8	-6	-	-	-	-9	-	-	-
		12378PeCDF_%lb	-	-	-	-11	-	-	-	-	-	-1	-	-	1	-	-8	-	-	-	-14	-12	-13	-10	-	-12	-10	-	-	-	-11	-	-	-
		12378PeCDF_%ub	-	-	-	-3	-	-	-	-	-	6	-	-	7	-	3	-	-	-	-8	-8	-10	-4	-	-5	-3	-	-	-	-5	-	-	-
		12378PeCDF_t1/2	-	-	-	15.8	-	-	-	-	-	-29.6	-	-	-16.2	-	20.1	-	-	-	5.6	6.4	5.4	9.5	-	8.8	11.6	-	-	-	7.4	-	-	-
		12378PeCDF_n	-	-	-	30	-	-	-	-	-	32	-	-	32	-	29	-	-	-	35	35	36	36	-	25	30	-	-	-	32	-	-	-
		12378PeCDF_length	-	-	-	7.6	-	-	-	-	-	7.5	-	-	7.7	-	7	-	-	-	7.9	8.1	8.1	7.6	-	7.5	7.5	-	-	-	7.5	-	-	-
		12378PeCDF_p	-	-	-	0.21	-	-	-	-	-	0.64	-	-	0.31	-	0.75	-	-	-	0	0	0	0.08	-	0.06	0.1	-	-	-	0.04	-	-	-
		12378PeCDF_1jan2019	-	-	-	0.001	-	-	-	-	-	0.007	-	-	0.002	-	0.001	-	-	-	0.001	0.002	0.003	0.003	-	0.004	0.002	-	-	-	0.003	-	-	-
		12378PeCDF_last4	0	0.008	0	0.001	0.001	0.001	0.001	0.001	0.01	0.009	0.001	0.001	0.003	0.001	0.001	0.003	0.001	0.002	0.001	0.001	0.004	0.005	0.002	0.004	0.003	0.002	0.006	0.006	0.005	0.002	0.01	0.018
		12378PeCDF_nloqlast4	2	0	4	1	0	0	0	0	0	0	1	2	1	1	1	0	0	0	1	0	0	0	0	0	0	0	0	0	0	0	2	0
		23478PeCDF_%	-	-	-	-5	-	-	-	-	-	5	-	-	4	-	5	-	-	-	-10	-11	-12	-8	-	-6	-3	-	-	-	-6	-	-	-
		23478PeCDF_%lb	-	-	-	-9	-	-	-	-	-	1	-	-	1	-	0	-	-	-	-14	-12	-13	-11	-	-11	-6	-	-	-	-9	-	-	-
		23478PeCDF_%ub	-	-	-	-3	-	-	-	-	-	8	-	-	8	-	8	-	-	-	-9	-8	-10	-5	-	-3	1	-	-	-	-3	-	-	-
		23478PeCDF_t1/2	-	-	-	14.1	-	-	-	-	-	-14.3	-	-	-16.3	-	-14	-	-	-	6.2	6	5.5	8.4	-	10.4	22.8	-	-	-	10.4	-	-	-
		23478PeCDF_n	-	-	-	30	-	-	-	-	-	32	-	-	32	-	29	-	-	-	35	35	36	36	-	25	30	-	-	-	32	-	-	-
		23478PeCDF_length	-	-	-	7.6	-	-	-	-	-	7.5	-	-	7.7	-	7	-	-	-	7.9	8.1	8.1	7.6	-	7.5	7.5	-	-	-	7.5	-	-	-
		23478PeCDF_p	-	-	-	0.19	-	-	-	-	-	0.47	-	-	0.28	-	0.36	-	-	-	0	0	0	0.07	-	0.1	0.48	-	-	-	0.17	-	-	-
		23478PeCDF_1jan2019	-	-	-	0.001	-	-	-	-	-	0.009	-	-	0.002	-	0.001	-	-	-	0.001	0.002	0.004	0.004	-	0.004	0.003	-	-	-	0.004	-	-	-
		23478PeCDF_last4	0	0.007	0	0.001	0.001	0.001	0.001	0.001	0.011	0.012	0.006	0.001	0.004	0.001	0.001	0.003	0.001	0.002	0.001	0.001	0.004	0.006	0.002	0.005	0.004	0.002	0.007	0.006	0.006	0.001	0.001	0.017
		23478PeCDF_nloqlast4	1	0	4	1	0	0	0	0	0	0	2	2	1	0	1	0	0	0	0	0	0	0	0	0	0	0	0	0	0	0	0	0
		123478HxCDF_%	-	-	-	-3	-	-	-	-	-	3	-	-	1	-	8	-	-	-	-10	-13	-13	-7	-	-11	-6	-	-	-	-9	-	-	-
		123478HxCDF_%lb	-	-	-	-8	-	-	-	-	-	-1	-	-	-2	-	-1	-	-	-	-16	-15	-14	-11	-	-15	-10	-	-	-	-10	-	-	-
		123478HxCDF_%ub	-	-	-	-2	-	-	-	-	-	6	-	-	4	-	12	-	-	-	-9	-11	-11	-5	-	-9	-3	-	-	-	-5	-	-	-
		123478HxCDF_t1/2	-	-	-	20.1	-	-	-	-	-	-24.1	-	-	-85.9	-	-9.3	-	-	-	6.3	4.9	5	9.2	-	5.9	10.8	-	-	-	7.6	-	-	-
		123478HxCDF_n	-	-	-	30	-	-	-	-	-	32	-	-	32	-	29	-	-	-	35	35	36	36	-	25	30	-	-	-	32	-	-	-
		123478HxCDF_length	-	-	-	7.6	-	-	-	-	-	7.5	-	-	7.7	-	7	-	-	-	7.9	8.1	8.1	7.6	-	7.5	7.5	-	-	-	7.5	-	-	-
		123478HxCDF_p	-	-	-	0.2	-	-	-	-	-	0.45	-	-	0.78	-	0.26	-	-	-	0.01	0	0	0.03	-	0.01	0.09	-	-	-	0.02	-	-	-
		123478HxCDF_1jan2019	-	-	-	0	-	-	-	-	-	0.006	-	-	0.002	-	0.001	-	-	-	0.001	0.001	0.002	0.002	-	0.003	0.002	-	-	-	0.003	-	-	-
		123478HxCDF_last4	0	0.007	0	0.001	0.001	0.006	0.001	0.001	0.01	0.007	0.001	0	0.002	0.001	0.001	0.002	0.001	0.001	0.001	0.001	0.002	0.003	0.002	0.003	0.002	0.002	0.005	0.005	0.004	0.001	0.004	0.014
		123478HxCDF_nloqlast4	1	0	2	0	0	2	1	0	0	0	0	0	0	0	2	0	0	0	1	0	0	0	1	0	0	0	0	0	0	1	1	0
		123678HxCDF_%	-	-	-	-4	-	-	-	-	-	3	-	-	0	-	3	-	-	-	-11	-15	-14	-11	-	-12	-8	-	-	-	-10	-	-	-
		123678HxCDF_%lb	-	-	-	-6	-	-	-	-	-	0	-	-	-3	-	-4	-	-	-	-17	-17	-15	-14	-	-16	-11	-	-	-	-14	-	-	-
		123678HxCDF_%ub	-	-	-	-2	-	-	-	-	-	6	-	-	4	-	7	-	-	-	-11	-13	-12	-8	-	-10	-6	-	-	-	-8	-	-	-
		123678HxCDF_t1/2	-	-	-	15.2	-	-	-	-	-	-21.6	-	-	637.6	-	-21	-	-	-	5.8	4.2	4.5	6	-	5.2	8.1	-	-	-	6.4	-	-	-
		123678HxCDF_n	-	-	-	30	-	-	-	-	-	32	-	-	32	-	29	-	-	-	35	35	36	36	-	25	30	-	-	-	32	-	-	-
		123678HxCDF_length	-	-	-	7.6	-	-	-	-	-	7.5	-	-	7.7	-	7	-	-	-	7.9	8.1	8.1	7.6	-	7.5	7.5	-	-	-	7.5	-	-	-
		123678HxCDF_p	-	-	-	0.06	-	-	-	-	-	0.41	-	-	0.96	-	0.72	-	-	-	0	0	0	0.01	-	0	0.03	-	-	-	0.01	-	-	-
		123678HxCDF_1jan2019	-	-	-	0	-	-	-	-	-	0.006	-	-	0.001	-	0.001	-	-	-	0	0.001	0.002	0.002	-	0.002	0.001	-	-	-	0.002	-	-	-
		123678HxCDF_last4	0	0.007	0	0	0.001	0.001	0.001	0.001	0.01	0.007	0.001	0	0.002	0.001	0.001	0.002	0.001	0.001	0.001	0.001	0.002	0.003	0.002	0.003	0.002	0.001	0.004	0.004	0.004	0.001	0.004	0.013
		123678HxCDF_nloqlast4	1	0	3	0	0	0	0	0	0	0	1	0	1	0	2	0	0	0	2	0	0	0	0	0	0	0	0	0	0	1	1	0
		234678HxCDF_%	-	-	-	-	-	-	-	-	-	2	-	-	-2	-	-	-	-	-	-6	-16	-18	-11	-	-8	-8	-	-	-	-12	-	-	-
		234678HxCDF_%lb	-	-	-	-	-	-	-	-	-	-2	-	-	-5	-	-	-	-	-	-11	-18	-19	-15	-	-12	-11	-	-	-	-13	-	-	-
		234678HxCDF_%ub	-	-	-	-	-	-	-	-	-	4	-	-	1	-	-	-	-	-	-4	-13	-16	-9	-	-1	-4	-	-	-	-8	-	-	-
		234678HxCDF_t1/2	-	-	-	-	-	-	-	-	-	-41.6	-	-	45.4	-	-	-	-	-	11.9	4	3.6	6.2	-	8.2	8.1	-	-	-	5.5	-	-	-
		234678HxCDF_n	-	-	-	-	-	-	-	-	-	32	-	-	32	-	-	-	-	-	35	35	36	36	-	25	30	-	-	-	32	-	-	-
		234678HxCDF_length	-	-	-	-	-	-	-	-	-	7.5	-	-	7.7	-	-	-	-	-	7.9	8.1	8.1	7.6	-	7.5	7.5	-	-	-	7.5	-	-	-
		234678HxCDF_p	-	-	-	-	-	-	-	-	-	0.74	-	-	0.66	-	-	-	-	-	0.08	0	0	0.01	-	0.39	0.07	-	-	-	0	-	-	-
		234678HxCDF_1jan2019	-	-	-	-	-	-	-	-	-	0.005	-	-	0.001	-	-	-	-	-	0	0.001	0.001	0.002	-	0.002	0.001	-	-	-	0.002	-	-	-
		234678HxCDF_last4	0	0.004	0	0	0.001	0.001	0.001	0.001	0.007	0.006	0.005	0	0.002	0	0.001	0.002	0.001	0.001	0	0.001	0.001	0.002	0.001	0.002	0.001	0.001	0.003	0.002	0.003	0.001	0.004	0.009
		234678HxCDF_nloqlast4	3	0	4	2	0	1	2	3	0	0	2	4	0	0	3	0	0	0	3	1	0	1	1	0	0	0	1	0	0	0	1	0
		123789HxCDF_%	-	-	-	-	-	-	-	-	-	-	-	-	-	-	-	-	-	-	-	-	-	-	-	-	-	-	-	-	-	-	-	-
		123789HxCDF_%lb	-	-	-	-	-	-	-	-	-	-	-	-	-	-	-	-	-	-	-	-	-	-	-	-	-	-	-	-	-	-	-	-
		123789HxCDF_%ub	-	-	-	-	-	-	-	-	-	-	-	-	-	-	-	-	-	-	-	-	-	-	-	-	-	-	-	-	-	-	-	-
		123789HxCDF_t1/2	-	-	-	-	-	-	-	-	-	-	-	-	-	-	-	-	-	-	-	-	-	-	-	-	-	-	-	-	-	-	-	-
		123789HxCDF_n	-	-	-	-	-	-	-	-	-	-	-	-	-	-	-	-	-	-	-	-	-	-	-	-	-	-	-	-	-	-	-	-
		123789HxCDF_length	-	-	-	-	-	-	-	-	-	-	-	-	-	-	-	-	-	-	-	-	-	-	-	-	-	-	-	-	-	-	-	-
		123789HxCDF_p	-	-	-	-	-	-	-	-	-	-	-	-	-	-	-	-	-	-	-	-	-	-	-	-	-	-	-	-	-	-	-	-
		123789HxCDF_1jan2019	-	-	-	-	-	-	-	-	-	-	-	-	-	-	-	-	-	-	-	-	-	-	-	-	-	-	-	-	-	-	-	-
		123789HxCDF_last4	0	0.032	0	0	0.006	0.014	0.001	0.001	0	0.002	0.013	0	0.001	0.01	0.002	0	0.005	0	0.001	0	0.001	0.001	0.014	0.001	0.001	0	0.001	0.022	0.001	0	0.011	0.001
		123789HxCDF_nloqlast4	4	4	4	4	4	4	4	4	1	0	4	4	3	4	4	1	4	4	3	4	2	2	4	4	3	4	4	3	0	4	3	1
		1234678HpCDF_%	-	-	-	-6	-	-	-	-	-	3	-	-20	-3	-	-3	-	-	-	-13	-14	-15	-13	-	-16	-10	-	-	-	-14	-	-	-
		1234678HpCDF_%lb	-	-	-	-8	-	-	-	-	-	0	-	-26	-7	-	-8	-	-	-	-18	-17	-17	-15	-	-20	-11	-	-	-	-16	-	-	-
		1234678HpCDF_%ub	-	-	-	-4	-	-	-	-	-	5	-	-12	-1	-	3	-	-	-	-12	-12	-13	-10	-	-14	-5	-	-	-	-10	-	-	-
		1234678HpCDF_t1/2	-	-	-	11.3	-	-	-	-	-	-26.7	-	3.1	19.9	-	25.7	-	-	-	4.9	4.4	4.2	5.1	-	4	6.9	-	-	-	4.7	-	-	-
		1234678HpCDF_n	-	-	-	30	-	-	-	-	-	32	-	21	32	-	29	-	-	-	35	35	36	36	-	25	30	-	-	-	32	-	-	-
		1234678HpCDF_length	-	-	-	7.6	-	-	-	-	-	7.5	-	7	7.7	-	7	-	-	-	7.9	8.1	8.1	7.6	-	7.5	7.5	-	-	-	7.5	-	-	-
		1234678HpCDF_p	-	-	-	0.04	-	-	-	-	-	0.45	-	0.02	0.41	-	0.84	-	-	-	0	0	0	0	-	0	0.02	-	-	-	0	-	-	-
		1234678HpCDF_1jan2019	-	-	-	0.001	-	-	-	-	-	0.017	-	0.001	0.003	-	0.002	-	-	-	0.001	0.002	0.004	0.004	-	0.005	0.003	-	-	-	0.005	-	-	-
		1234678HpCDF_last4	0.002	0.015	0	0.001	0.002	0.003	0.002	0.002	0.022	0.017	0.002	0.001	0.004	0.001	0.002	0.006	0.002	0.003	0.001	0.002	0.004	0.006	0.004	0.006	0.004	0.004	0.008	0.012	0.008	0.002	0.006	0.03
		1234678HpCDF_nloqlast4	0	0	4	0	0	0	0	0	0	0	0	0	0	0	0	0	0	0	0	0	0	0	0	0	0	0	0	0	0	0	1	0
		1234789HpCDF_%	-	-	-	-	-	-	-	-	-	4	-	-	-	-	-	-	-	-	-	-9	-11	-5	-	-12	-1	-	-	-	-4	-	-	-
		1234789HpCDF_%lb	-	-	-	-	-	-	-	-	-	-1	-	-	-	-	-	-	-	-	-	-13	-14	-9	-	-16	-4	-	-	-	-7	-	-	-
		1234789HpCDF_%ub	-	-	-	-	-	-	-	-	-	7	-	-	-	-	-	-	-	-	-	-6	-10	-2	-	-8	3	-	-	-	-1	-	-	-
		1234789HpCDF_t1/2	-	-	-	-	-	-	-	-	-	-20.1	-	-	-	-	-	-	-	-	-	7.6	5.8	13	-	5.5	108.4	-	-	-	17.5	-	-	-
		1234789HpCDF_n	-	-	-	-	-	-	-	-	-	32	-	-	-	-	-	-	-	-	-	35	36	36	-	25	30	-	-	-	32	-	-	-
		1234789HpCDF_length	-	-	-	-	-	-	-	-	-	7.5	-	-	-	-	-	-	-	-	-	8.1	8.1	7.6	-	7.5	7.5	-	-	-	7.5	-	-	-
		1234789HpCDF_p	-	-	-	-	-	-	-	-	-	0.71	-	-	-	-	-	-	-	-	-	0.04	0	0.16	-	0.01	0.89	-	-	-	0.29	-	-	-
		1234789HpCDF_1jan2019	-	-	-	-	-	-	-	-	-	0.001	-	-	-	-	-	-	-	-	-	0	0.001	0.001	-	0.001	0.001	-	-	-	0.001	-	-	-
		1234789HpCDF_last4	0	0.001	0.001	0	0.006	0.012	0.001	0	0.001	0.001	0.015	0	0.001	0.014	0.002	0	0.007	0	0	0	0.001	0.001	0.001	0.001	0	0	0.001	0.001	0.001	0	0.015	0.002
		1234789HpCDF_nloqlast4	2	1	4	2	2	3	4	3	0	0	4	4	2	4	3	0	4	0	3	2	3	1	1	3	1	1	3	1	0	4	3	0
		OCDF_%	-	-	-	17	-	-	-	-	-	2	-	-3	5	-	38	-	-	-	0	-10	-12	-5	-	-14	-4	-	-	-	-8	-	-	-
		OCDF_%lb	-	-	-	12	-	-	-	-	-	0	-	-11	1	-	26	-	-	-	-3	-12	-14	-8	-	-18	-9	-	-	-	-11	-	-	-
		OCDF_%ub	-	-	-	20	-	-	-	-	-	5	-	4	8	-	59	-	-	-	3	-7	-10	-2	-	-10	-1	-	-	-	-6	-	-	-
		OCDF_t1/2	-	-	-	-4.5	-	-	-	-	-	-33.6	-	24.7	-15.4	-	-2.1	-	-	-	153.1	6.6	5.6	12.5	-	4.6	16.8	-	-	-	8.3	-	-	-
		OCDF_n	-	-	-	30	-	-	-	-	-	32	-	21	32	-	29	-	-	-	35	35	36	36	-	25	30	-	-	-	32	-	-	-
		OCDF_length	-	-	-	7.6	-	-	-	-	-	7.5	-	7	7.7	-	7	-	-	-	7.9	8.1	8.1	7.6	-	7.5	7.5	-	-	-	7.5	-	-	-
		OCDF_p	-	-	-	0	-	-	-	-	-	0.45	-	0.65	0.39	-	0.02	-	-	-	0.87	0	0	0.11	-	0.01	0.44	-	-	-	0	-	-	-
		OCDF_1jan2019	-	-	-	0.002	-	-	-	-	-	0.008	-	0.001	0.002	-	0.008	-	-	-	0.002	0.002	0.003	0.003	-	0.002	0.003	-	-	-	0.003	-	-	-
		OCDF_last4	0.003	0.003	0.001	0.002	0.002	0.002	0.002	0.002	0.004	0.008	0.002	0.002	0.003	0.001	0.009	0.003	0.001	0.002	0.002	0.002	0.003	0.003	0.003	0.003	0.002	0.002	0.003	0.005	0.003	0.002	0.001	0.008
		OCDF_nloqlast4	0	0	2	0	1	0	2	0	0	0	1	0	0	0	0	0	0	0	0	0	0	0	1	0	0	0	0	0	0	0	0	0
		SUM_10PCDF_%	-	-	-	0	-	-	-	-	-	2	-	-3	0	-	11	-	-	-	-12	-13	-13	-8	-	-12	-6	-	-	-	-10	-	-	-
		SUM_10PCDF_%lb	-	-	-	-4	-	-	-	-	-	-1	-	-9	-2	-	-2	-	-	-	-17	-15	-14	-10	-	-16	-9	-	-	-	-12	-	-	-
		SUM_10PCDF_%ub	-	-	-	2	-	-	-	-	-	5	-	19	4	-	15	-	-	-	-11	-10	-11	-4	-	-9	-3	-	-	-	-6	-	-	-
		SUM_10PCDF_t1/2	-	-	-	462.9	-	-	-	-	-	-40.2	-	23.3	-162.2	-	-6.8	-	-	-	5.3	4.9	5	8.2	-	5.6	10.7	-	-	-	6.6	-	-	-
		SUM_10PCDF_n	-	-	-	30	-	-	-	-	-	32	-	21	32	-	29	-	-	-	35	35	36	36	-	25	30	-	-	-	32	-	-	-
		SUM_10PCDF_length	-	-	-	7.6	-	-	-	-	-	7.5	-	7	7.7	-	7	-	-	-	7.9	8.1	8.1	7.6	-	7.5	7.5	-	-	-	7.5	-	-	-
		SUM_10PCDF_p	-	-	-	0.97	-	-	-	-	-	0.71	-	0.93	0.86	-	0.34	-	-	-	0	0	0	0.08	-	0.01	0.1	-	-	-	0.01	-	-	-
		SUM_10PCDF_1jan2019	-	-	-	0.006	-	-	-	-	-	0.072	-	0.005	0.016	-	0.015	-	-	-	0.006	0.014	0.026	0.03	-	0.027	0.019	-	-	-	0.029	-	-	-
		SUM_10PCDF_last4	0.006	0.059	0.001	0.007	0.011	0.013	0.012	0.012	0.091	0.09	0.006	0.005	0.02	0.007	0.02	0.027	0.008	0.017	0.006	0.013	0.028	0.042	0.019	0.034	0.024	0.018	0.047	0.053	0.041	0.012	0.008	0.133
		SUM_10PCDF_nloqlast4	0	0	1	0	0	0	0	0	0	0	0	0	0	0	0	0	0	0	0	0	0	0	0	0	0	0	0	0	0	0	0	0
		SUM_17PCDDF_%	-	-	-	-8	-	-	-	-	-	-3	-	-8	-4	-	0	-	-	-	-7	-12	-13	-8	-	-12	-8	-	-	-	-11	-	-	-
		SUM_17PCDDF_%lb	-	-	-	-12	-	-	-	-	-	-4	-	-13	-7	-	-9	-	-	-	-11	-14	-15	-11	-	-17	-12	-	-	-	-14	-	-	-
		SUM_17PCDDF_%ub	-	-	-	-5	-	-	-	-	-	1	-	6	0	-	6	-	-	-	-5	-9	-11	-4	-	-9	-6	-	-	-	-7	-	-	-
		SUM_17PCDDF_t1/2	-	-	-	7.9	-	-	-	-	-	25.6	-	8.7	17.8	-	273.1	-	-	-	9.2	5.6	5.2	8.9	-	5.4	8.1	-	-	-	6	-	-	-
		SUM_17PCDDF_n	-	-	-	30	-	-	-	-	-	32	-	21	32	-	29	-	-	-	35	35	36	36	-	25	30	-	-	-	32	-	-	-
		SUM_17PCDDF_length	-	-	-	7.6	-	-	-	-	-	7.5	-	7	7.7	-	7	-	-	-	7.9	8.1	8.1	7.6	-	7.5	7.5	-	-	-	7.5	-	-	-
		SUM_17PCDDF_p	-	-	-	0.03	-	-	-	-	-	0.38	-	0.35	0.34	-	0.93	-	-	-	0.1	0	0	0.15	-	0.01	0.03	-	-	-	0	-	-	-
		SUM_17PCDDF_1jan2019	-	-	-	0.013	-	-	-	-	-	0.175	-	0.007	0.031	-	0.013	-	-	-	0.017	0.028	0.057	0.069	-	0.053	0.026	-	-	-	0.041	-	-	-
		SUM_17PCDDF_last4	0.019	0.079	0.001	0.015	0.035	0.023	0.025	0.024	0.126	0.194	0.01	0.007	0.044	0.022	0.02	0.066	0.013	0.031	0.028	0.03	0.05	0.086	0.029	0.059	0.032	0.026	0.075	0.082	0.062	0.019	0.015	0.161
		SUM_17PCDDF_nloqlast4	0	0	0	0	0	0	0	0	0	0	0	0	0	0	0	0	0	0	0	0	0	0	0	0	0	0	0	0	0	0	0	0
	POLYBROMINATED DIPHENYL ETHERS (PBDEs)	PBDE28_%	-	-9	-	-9	-7	-9	-	-	-2	-2	-	-9	-9	-12	-	-6	-14	-9	-15	-10	-10	-17	-	-15	-17	-10	-	-10	-13	-	-12	-2
		PBDE28_%lb	-	-14	-	-14	-25	-23	-	-	-4	-4	-	-14	-16	-14	-	-9	-20	-16	-17	-13	-11	-19	-	-18	-28	-11	-	-12	-14	-	-16	-7
		PBDE28_%ub	-	-7	-	-9	1	-6	-	-	2	0	-	2	-9	-9	-	-4	-13	-7	-12	-9	-8	-15	-	-12	-18	-7	-	-6	-9	-	-9	2
		PBDE28_t1/2	-	7	-	7	10	7.1	-	-	42.4	43.3	-	7.2	7.3	5.6	-	11.6	4.6	7.1	4.4	6.5	6.8	3.7	-	4.4	3.8	6.7	-	6.6	5.2	-	5.3	27.4
		PBDE28_n	-	20	-	30	16	18	-	-	20	32	-	21	32	21	-	23	28	20	34	36	36	34	-	26	30	28	-	24	32	-	24	21
		PBDE28_length	-	7.5	-	7.6	7.5	7	-	-	7.5	7.5	-	7	7.7	7.7	-	7.4	7.5	7.5	7.9	8.1	8.1	7.6	-	7.5	7.5	7.6	-	7.5	7.5	-	7.5	7.2
		PBDE28_p	-	0.02	-	0	0.63	0.1	-	-	0.5	0.34	-	0.32	0.02	0	-	0.04	0	0.02	0	0	0	0	-	0	0	0	-	0.01	0	-	0	0.61
		PBDE28_1jan2019	-	0.066	-	0.008	0.086	0.017	-	-	0.095	0.14	-	0.005	0.012	0.028	-	0.065	0.015	0.026	0.01	0.015	0.029	0.022	-	0.023	0.011	0.008	-	0.027	0.027	-	0.008	0.081
		PBDE28_last4	0.314	0.063	0.006	0.011	0.145	0.027	0.267	0.024	0.091	0.141	0.009	0.007	0.02	0.027	0.009	0.063	0.017	0.022	0.012	0.016	0.026	0.042	0.008	0.026	0.019	0.012	0.074	0.025	0.034	0.013	0.009	0.092
		PBDE28_nloqlast4	0	0	1	1	0	1	0	0	0	0	2	1	1	0	4	0	1	0	1	0	0	1	0	0	0	0	0	1	0	2	2	0
		PBDE47_%	-	-2	-25	-15	-2	-4	-	-	-4	-8	-12	2	-5	-11	-14	-13	-9	-23	-20	-3	-16	-37	-	-18	-14	-12	-	-6	-11	-	-13	6
		PBDE47_%lb	-	-11	-29	-15	-21	-21	-	-	-7	-10	-17	-5	-8	-14	-17	-15	-16	-28	-23	-5	-18	-40	-	-20	-20	-14	-	-10	-16	-	-18	-1
		PBDE47_%ub	-	1	-17	-12	6	-1	-	-	-1	-7	-10	12	-2	-9	-12	-11	-7	-18	-18	0	-13	-33	-	-14	-12	-10	-	-5	-9	-	-10	10
		PBDE47_t1/2	-	31	2.4	4.4	35.2	15.3	-	-	17.6	8.2	5.3	-36	12.6	5.9	4.5	5.1	7.5	2.7	3.1	23	4	1.5	-	3.5	4.7	5.7	-	10.3	5.8	-	4.8	-11.4
		PBDE47_n	-	20	15	30	16	18	-	-	20	32	25	21	32	21	30	23	28	20	34	36	36	34	-	26	30	28	-	24	32	-	24	21
		PBDE47_length	-	7.5	6.5	7.6	7.5	7	-	-	7.5	7.5	7.5	7	7.7	7.7	7	7.4	7.5	7.5	7.9	8.1	8.1	7.6	-	7.5	7.5	7.6	-	7.5	7.5	-	7.5	7.2
		PBDE47_p	-	0.42	0	0	0.96	0.6	-	-	0.13	0	0	0.79	0.29	0	0	0	0.2	0	0	0.36	0	0	-	0	0	0	-	0.01	0.02	-	0	0.42
		PBDE47_1jan2019	-	0.537	0.015	0.034	0.498	0.13	-	-	0.569	1.055	0.026	0.071	0.119	0.491	0.019	0.22	0.093	0.129	0.071	0.152	0.232	0.147	-	0.095	0.048	0.037	-	0.134	0.176	-	0.038	0.231
		PBDE47_last4	14.232	0.513	0.029	0.056	0.765	0.278	1.634	0.277	0.54	1.163	0.043	0.068	0.151	0.443	0.025	0.196	0.098	0.142	0.081	0.136	0.231	0.204	0.052	0.189	0.062	0.04	0.156	0.174	0.176	0.061	0.043	0.225
		PBDE47_nloqlast4	0	0	0	0	0	0	0	0	0	0	0	0	0	0	0	0	0	0	0	0	0	0	0	0	0	1	0	0	0	0	0	0
		PBDE66_%	-	-9	-	-	-50	-	-	-	-5	-2	-	-	-	-	-	-14	-	-	-	-	-	-	-	-	-	-	-	-6	-20	-	-	-
		PBDE66_%lb	-	-12	-	-	-77	-	-	-	-15	-5	-	-	-	-	-	-17	-	-	-	-	-	-	-	-	-	-	-	-11	-28	-	-	-
		PBDE66_%ub	-	-6	-	-	-39	-	-	-	-1	0	-	-	-	-	-	-11	-	-	-	-	-	-	-	-	-	-	-	-2	-20	-	-	-
		PBDE66_t1/2	-	7.2	-	-	1	-	-	-	13.4	44.2	-	-	-	-	-	4.7	-	-	-	-	-	-	-	-	-	-	-	10.5	3.1	-	-	-
		PBDE66_n	-	20	-	-	16	-	-	-	20	32	-	-	-	-	-	23	-	-	-	-	-	-	-	-	-	-	-	24	32	-	-	-
		PBDE66_length	-	7.5	-	-	7.5	-	-	-	7.5	7.5	-	-	-	-	-	7.4	-	-	-	-	-	-	-	-	-	-	-	7.5	7.5	-	-	-
		PBDE66_p	-	0.01	-	-	0.03	-	-	-	0.16	0.57	-	-	-	-	-	0	-	-	-	-	-	-	-	-	-	-	-	0.1	0	-	-	-
		PBDE66_1jan2019	-	0.043	-	-	0.004	-	-	-	0.06	0.086	-	-	-	-	-	0.041	-	-	-	-	-	-	-	-	-	-	-	0.017	0.015	-	-	-
		PBDE66_last4	0.418	0.041	0.003	0.01	0.022	0.014	0.087	0.01	0.051	0.062	0.008	0.004	0.013	0.011	0.008	0.04	0.011	0.01	0.006	0.007	0.013	0.012	0.779	0.018	0.012	0.008	0.031	0.03	0.014	0.01	0.006	0.051
		PBDE66_nloqlast4	0	3	4	4	0	3	0	1	3	0	4	4	4	4	4	1	3	4	4	3	3	3	4	3	4	4	0	4	1	4	4	3
		PBDE85_%	-	-	-	-	-	-	-	-	-	-	-	-	-	-	-	-	-	-	-	-	-	-	-	-	-	-	-	-	-	-	-	-
		PBDE85_%lb	-	-	-	-	-	-	-	-	-	-	-	-	-	-	-	-	-	-	-	-	-	-	-	-	-	-	-	-	-	-	-	-
		PBDE85_%ub	-	-	-	-	-	-	-	-	-	-	-	-	-	-	-	-	-	-	-	-	-	-	-	-	-	-	-	-	-	-	-	-
		PBDE85_t1/2	-	-	-	-	-	-	-	-	-	-	-	-	-	-	-	-	-	-	-	-	-	-	-	-	-	-	-	-	-	-	-	-
		PBDE85_n	-	-	-	-	-	-	-	-	-	-	-	-	-	-	-	-	-	-	-	-	-	-	-	-	-	-	-	-	-	-	-	-
		PBDE85_length	-	-	-	-	-	-	-	-	-	-	-	-	-	-	-	-	-	-	-	-	-	-	-	-	-	-	-	-	-	-	-	-
		PBDE85_p	-	-	-	-	-	-	-	-	-	-	-	-	-	-	-	-	-	-	-	-	-	-	-	-	-	-	-	-	-	-	-	-
		PBDE85_1jan2019	-	-	-	-	-	-	-	-	-	-	-	-	-	-	-	-	-	-	-	-	-	-	-	-	-	-	-	-	-	-	-	-
		PBDE85_last4	1.18	0.034	0.005	0.008	0.011	0.021	0.029	0.01	0.042	0.025	0.012	0.007	0.013	0.02	0.011	0.023	0.01	0.011	0.01	0.008	0.015	0.013	0.794	0.015	0.011	0.005	0.012	0.026	0.017	0.012	0.008	0.038
		PBDE85_nloqlast4	0	4	4	4	4	3	1	4	4	3	4	4	4	4	4	3	4	4	4	4	4	4	4	4	4	4	4	4	4	4	4	4
		PBDE99_%	-	-11	-28	-16	-6	-3	-	-	-2	-9	-20	1	-7	-5	-22	-13	-19	-20	-18	-2	-16	-44	-	-19	-17	-13	-	-5	-9	-	-17	-4
		PBDE99_%lb	-	-18	-35	-19	-17	-24	-	-	-5	-11	-28	-5	-15	-9	-27	-16	-30	-28	-20	-5	-19	-46	-	-22	-31	-15	-	-7	-15	-	-24	-10
		PBDE99_%ub	-	-5	-21	-13	0	-2	-	-	2	-7	-19	11	-6	-1	-18	-11	-17	-15	-16	1	-14	-38	-	-15	-17	-11	-	-2	-7	-	-15	-1
		PBDE99_t1/2	-	5.8	2.1	4	10.5	24.6	-	-	30.3	7.2	3	-55.6	9.2	12.6	2.8	4.9	3.4	3	3.4	36.8	3.9	1.2	-	3.2	3.8	5	-	13.1	7.2	-	3.7	15.5
		PBDE99_n	-	20	15	30	16	18	-	-	20	32	25	21	32	21	30	23	28	20	34	36	36	34	-	26	30	28	-	24	32	-	24	21
		PBDE99_length	-	7.5	6.5	7.6	7.5	7	-	-	7.5	7.5	7.5	7	7.7	7.7	7	7.4	7.5	7.5	7.9	8.1	8.1	7.6	-	7.5	7.5	7.6	-	7.5	7.5	-	7.5	7.2
		PBDE99_p	-	0.11	0	0	0.35	0.65	-	-	0.54	0	0	0.84	0.07	0.08	0	0	0.03	0	0	0.62	0	0	-	0	0.01	0	-	0.08	0.05	-	0	0.32
		PBDE99_1jan2019	-	0.206	0.01	0.016	0.075	0.117	-	-	0.269	0.53	0.014	0.041	0.063	0.184	0.006	0.144	0.037	0.069	0.024	0.077	0.106	0.06	-	0.037	0.024	0.022	-	0.079	0.107	-	0.018	0.103
		PBDE99_last4	17.496	0.176	0.015	0.022	0.112	0.197	0.52	0.134	0.251	0.554	0.019	0.038	0.085	0.185	0.013	0.129	0.056	0.087	0.023	0.064	0.099	0.086	0.028	0.105	0.031	0.023	0.088	0.134	0.109	0.018	0.02	0.078
		PBDE99_nloqlast4	0	0	0	0	0	0	0	0	0	0	1	0	0	0	1	0	0	0	0	0	0	0	0	0	0	0	0	0	0	2	0	0
		PBDE100_%	-	-6	-35	-11	-8	-3	-	-	-3	-8	-18	6	-9	-7	-	-14	-23	-22	-16	2	-15	-42	-	-22	-37	-8	-	-3	-10	-	-14	-3
		PBDE100_%lb	-	-13	-64	-14	-21	-21	-	-	-6	-11	-29	-2	-16	-12	-	-28	-36	-27	-20	0	-17	-45	-	-30	-42	-14	-	-5	-18	-	-23	-23
		PBDE100_%ub	-	-1	-31	-10	-2	1	-	-	-1	-7	-17	15	-7	-4	-	-15	-24	-16	-14	6	-13	-36	-	-19	-31	-6	-	-1	-10	-	-11	-3
		PBDE100_t1/2	-	10.8	1.6	5.9	7.9	20.4	-	-	20.2	8.1	3.4	-12.4	7.6	9.7	-	4.6	2.7	2.8	4	-29.2	4.1	1.3	-	2.8	1.5	8.3	-	26.4	6.6	-	4.5	25.1
		PBDE100_n	-	20	15	30	16	18	-	-	20	32	25	21	32	21	-	23	28	20	34	36	36	34	-	26	30	28	-	24	32	-	24	21
		PBDE100_length	-	7.5	6.5	7.6	7.5	7	-	-	7.5	7.5	7.5	7	7.7	7.7	-	7.4	7.5	7.5	7.9	8.1	8.1	7.6	-	7.5	7.5	7.6	-	7.5	7.5	-	7.5	7.2
		PBDE100_p	-	0.29	0	0	0.4	0.82	-	-	0.11	0	0	0.57	0.07	0.04	-	0	0	0	0	0.46	0	0	-	0	0	0.02	-	0.23	0.05	-	0.02	0.57
		PBDE100_1jan2019	-	0.081	0.001	0.006	0.02	0.025	-	-	0.083	0.146	0.004	0.013	0.018	0.052	-	0.032	0.01	0.019	0.008	0.024	0.03	0.018	-	0.009	0.006	0.007	-	0.028	0.027	-	0.005	0.037
		PBDE100_last4	3.437	0.073	0.004	0.007	0.041	0.049	0.168	0.036	0.08	0.156	0.007	0.01	0.024	0.047	0.006	0.032	0.014	0.021	0.009	0.021	0.027	0.026	0.009	0.033	0.009	0.007	0.025	0.028	0.026	0.006	0.005	0.031
		PBDE100_nloqlast4	0	0	2	1	0	0	0	0	0	0	1	0	0	0	3	0	1	0	1	0	0	0	0	0	0	1	0	1	0	3	0	1
		PBDE153_%	-	-21	-	-	-	-	-	-	-12	-7	-	-	-	-	-	-	-	-	-	-	-	-	-	-	-	-	-	-10	-	-	-	-5
		PBDE153_%lb	-	-27	-	-	-	-	-	-	-20	-9	-	-	-	-	-	-	-	-	-	-	-	-	-	-	-	-	-	-17	-	-	-	-16
		PBDE153_%ub	-	-15	-	-	-	-	-	-	-8	-4	-	-	-	-	-	-	-	-	-	-	-	-	-	-	-	-	-	-6	-	-	-	2
		PBDE153_t1/2	-	2.9	-	-	-	-	-	-	5.5	10.2	-	-	-	-	-	-	-	-	-	-	-	-	-	-	-	-	-	6.2	-	-	-	12.9
		PBDE153_n	-	20	-	-	-	-	-	-	20	32	-	-	-	-	-	-	-	-	-	-	-	-	-	-	-	-	-	24	-	-	-	21
		PBDE153_length	-	7.5	-	-	-	-	-	-	7.5	7.5	-	-	-	-	-	-	-	-	-	-	-	-	-	-	-	-	-	7.5	-	-	-	7.2
		PBDE153_p	-	0	-	-	-	-	-	-	0.01	0.04	-	-	-	-	-	-	-	-	-	-	-	-	-	-	-	-	-	0.06	-	-	-	0.57
		PBDE153_1jan2019	-	0.031	-	-	-	-	-	-	0.046	0.074	-	-	-	-	-	-	-	-	-	-	-	-	-	-	-	-	-	0.015	-	-	-	0.029
		PBDE153_last4	1.725	0.036	0.007	0.014	0.012	0.025	0.034	0.015	0.05	0.053	0.013	0.01	0.023	0.029	0.023	0.038	0.014	0.014	0.011	0.011	0.014	0.013	0.613	0.014	0.016	0.009	0.017	0.02	0.016	0.054	0.009	0.037
		PBDE153_nloqlast4	0	1	4	4	4	2	2	1	3	0	4	4	2	3	4	2	4	4	4	3	4	3	3	3	4	4	3	2	2	4	4	4
		PBDE154_%	-	-16	-	-	-	-17	-	-	0	1	-	-	-5	-	-	1	-	-16	-	-	-	-27	-	-19	-	-	-	-10	-12	-	-	-4
		PBDE154_%lb	-	-18	-	-	-	-36	-	-	-4	-2	-	-	-16	-	-	-3	-	-21	-	-	-	-30	-	-22	-	-	-	-12	-14	-	-	-20
		PBDE154_%ub	-	-9	-	-	-	-8	-	-	14	3	-	-	-5	-	-	2	-	-12	-	-	-	-25	-	-15	-	-	-	-7	-9	-	-	-1
		PBDE154_t1/2	-	4	-	-	-	3.6	-	-	1212.6	-86.6	-	-	12.4	-	-	-134.2	-	4	-	-	-	2.2	-	3.4	-	-	-	6.6	5.7	-	-	15.5
		PBDE154_n	-	20	-	-	-	18	-	-	20	32	-	-	32	-	-	23	-	20	-	-	-	34	-	26	-	-	-	24	32	-	-	21
		PBDE154_length	-	7.5	-	-	-	7	-	-	7.5	7.5	-	-	7.7	-	-	7.4	-	7.5	-	-	-	7.6	-	7.5	-	-	-	7.5	7.5	-	-	7.2
		PBDE154_p	-	0	-	-	-	0.07	-	-	0.97	0.81	-	-	0.49	-	-	0.88	-	0	-	-	-	0	-	0	-	-	-	0	0.01	-	-	0.29
		PBDE154_1jan2019	-	0.036	-	-	-	0.015	-	-	0.082	0.126	-	-	0.013	-	-	0.067	-	0.008	-	-	-	0.011	-	0.008	-	-	-	0.013	0.016	-	-	0.037
		PBDE154_last4	1.185	0.037	0.006	0.008	0.008	0.022	0.059	0.013	0.074	0.085	0.009	0.006	0.023	0.021	0.015	0.073	0.009	0.01	0.007	0.007	0.008	0.015	0.18	0.011	0.01	0.005	0.025	0.018	0.017	0.03	0.006	0.034
		PBDE154_nloqlast4	0	0	4	4	2	1	0	0	0	0	4	3	1	3	4	0	2	2	4	2	2	2	2	0	3	4	0	0	1	4	3	1
		PBDE183_%	-	-23	-	-	-	-31	-	-	-10	-3	-	-	-9	-11	-	-4	-	-	-	-	-11	-	-	-16	-	-15	-	-11	-14	-	-18	-6
		PBDE183_%lb	-	-25	-	-	-	-43	-	-	-11	-5	-	-	-19	-18	-	-7	-	-	-	-	-16	-	-	-22	-	-18	-	-19	-19	-	-41	-13
		PBDE183_%ub	-	-14	-	-	-	-23	-	-	-4	0	-	-	-4	-10	-	-1	-	-	-	-	-9	-	-	-13	-	-12	-	-10	-11	-	-23	-1
		PBDE183_t1/2	-	2.7	-	-	-	1.9	-	-	6.9	26	-	-	7.1	5.8	-	16.9	-	-	-	-	6	-	-	3.9	-	4.3	-	6.2	4.5	-	3.4	11.7
		PBDE183_n	-	20	-	-	-	18	-	-	20	32	-	-	32	21	-	23	-	-	-	-	36	-	-	26	-	28	-	24	32	-	24	21
		PBDE183_length	-	7.5	-	-	-	7	-	-	7.5	7.5	-	-	7.7	7.7	-	7.4	-	-	-	-	8.1	-	-	7.5	-	7.6	-	7.5	7.5	-	7.5	7.2
		PBDE183_p	-	0.01	-	-	-	0.02	-	-	0.01	0.49	-	-	0.36	0	-	0.37	-	-	-	-	0.01	-	-	0.01	-	0	-	0.01	0.02	-	0	0.39
		PBDE183_1jan2019	-	0.081	-	-	-	0.013	-	-	0.098	0.129	-	-	0.054	0.033	-	0.084	-	-	-	-	0.033	-	-	0.021	-	0.012	-	0.029	0.018	-	0.014	0.055
		PBDE183_last4	0.286	0.075	0.009	0.015	0.016	0.03	0.06	0.019	0.1	0.09	0.016	0.012	0.1	0.038	0.015	0.085	0.018	0.019	0.013	0.013	0.02	0.016	0.018	0.025	0.032	0.013	0.032	0.028	0.02	0.049	0.016	0.058
		PBDE183_nloqlast4	1	0	1	4	2	2	0	2	2	0	3	4	0	2	4	0	2	3	3	2	2	3	0	0	1	3	1	3	1	4	0	2
		SUM_9PBDE_%	-	-9	-24	-17	-3	-9	-	-	-4	-7	-18	2	0	-9	-23	-9	-13	-24	-20	-3	-16	-40	-	-20	-12	-16	-	-9	-11	-	-13	-2
		SUM_9PBDE_%lb	-	-15	-31	-19	-18	-26	-	-	-7	-9	-21	-5	-5	-13	-26	-11	-20	-28	-24	-5	-18	-42	-	-22	-20	-19	-	-12	-15	-	-18	-6
		SUM_9PBDE_%ub	-	-5	-17	-15	4	-6	-	-	0	-6	-14	11	4	-7	-18	-7	-10	-19	-18	0	-13	-34	-	-16	-9	-15	-	-7	-9	-	-10	4
		SUM_9PBDE_t1/2	-	7.2	2.5	3.8	26.8	7.8	-	-	16.3	9.1	3.5	-33.6	232.5	7.2	2.6	7.2	4.8	2.5	3.1	24	3.9	1.4	-	3.2	5.5	4	-	7.8	6.1	-	4.9	33.2
		SUM_9PBDE_n	-	20	15	30	16	18	-	-	20	32	25	21	32	21	30	23	28	20	34	36	36	34	-	26	30	28	-	24	32	-	24	21
		SUM_9PBDE_length	-	7.5	6.5	7.6	7.5	7	-	-	7.5	7.5	7.5	7	7.7	7.7	7	7.4	7.5	7.5	7.9	8.1	8.1	7.6	-	7.5	7.5	7.6	-	7.5	7.5	-	7.5	7.2
		SUM_9PBDE_p	-	0.03	0	0	0.76	0.26	-	-	0.15	0	0	0.7	0.94	0	0	0	0.03	0	0	0.38	0	0	-	0	0.13	0	-	0	0.01	-	0	0.7
		SUM_9PBDE_1jan2019	-	1.261	0.049	0.066	0.736	0.317	-	-	1.204	2.232	0.046	0.136	0.333	0.803	0.023	0.725	0.182	0.284	0.121	0.317	0.487	0.241	-	0.195	0.136	0.082	-	0.309	0.408	-	0.093	0.573
		SUM_9PBDE_last4	40.119	1.038	0.058	0.091	1.143	0.578	3.091	0.514	1.136	2.312	0.074	0.123	0.437	0.745	0.037	0.667	0.206	0.276	0.129	0.247	0.414	0.365	0.121	0.387	0.156	0.082	0.419	0.378	0.41	0.073	0.088	0.512
		SUM_9PBDE_nloqlast4	0	0	0	0	0	0	0	0	0	0	0	0	0	0	0	0	0	0	0	0	0	0	0	0	0	0	0	0	0	0	0	0
		PBDE209_%	-	-27	16	-12	14	-7	-	-	-1	11	0	-7	2	-6	-33	-6	-30	-17	5	12	4	-1	-	-21	-2	9	-	-6	-15	-	-18	-3
		PBDE209_%lb	-	-34	-18	-49	0	-26	-	-	-12	6	-1	-12	-1	-16	-48	-12	-37	-23	-3	7	2	-5	-	-29	-9	-14	-	-20	-26	-	-32	-18
		PBDE209_%ub	-	-23	27	-29	33	22	-	-	10	18	18	16	16	8	-34	-3	-23	7	12	22	13	7	-	-18	12	19	-	5	-5	-	-12	9
		PBDE209_t1/2	-	2.2	-4.7	5.2	-5.1	9.5	-	-	90.4	-6.6	-292.1	10	-36.5	11.2	1.7	10.4	2	3.7	-15.4	-6.2	-17.2	47.6	-	2.9	29.3	-8.1	-	10.8	4.3	-	3.5	22.3
		PBDE209_n	-	20	15	30	16	18	-	-	20	32	25	21	32	21	30	23	28	20	34	36	36	34	-	26	30	28	-	24	32	-	24	21
		PBDE209_length	-	7.5	6.5	7.6	7.5	7	-	-	7.5	7.5	7.5	7	7.7	7.7	7	7.4	7.5	7.5	7.9	8.1	8.1	7.6	-	7.5	7.5	7.6	-	7.5	7.5	-	7.5	7.2
		PBDE209_p	-	0	0.5	0.12	0.31	0.76	-	-	0.97	0.12	0.98	0.74	0.83	0.61	0	0.06	0	0.32	0.6	0.15	0.44	0.86	-	0	0.83	0.68	-	0.75	0.21	-	0.12	0.88
		PBDE209_1jan2019	-	21.975	3.057	0.954	5.11	6.429	-	-	24.68	9.143	0.956	1.183	3.535	1.762	0.443	2.104	0.924	6.41	1.08	1.477	1.96	1.203	-	0.72	1.129	3.291	-	2.866	1.624	-	5.512	2.233
		PBDE209_last4	42.925	17.319	8.001	1.64	5.088	7.392	5.457	27.263	11.104	7.158	0.878	0.555	10.382	1.29	1.025	2.06	0.919	6.55	0.733	1.033	1.18	0.74	0.865	1.662	0.72	0.41	3.537	0.784	1.616	2.33	0.96	1.64
		PBDE209_nloqlast4	1	0	0	0	0	0	0	0	0	0	0	0	0	0	0	0	0	0	0	0	0	0	0	0	0	0	0	0	0	4	0	0
		SUM_10PBDE_%	-	-26	18	26	11	-6	-	-	-2	4	-3	-3	13	0	2	-7	-22	-18	-5	6	-5	-26	-	-30	-1	27	-	13	0	-	32	-1
		SUM_10PBDE_%lb	-	-34	-8	16	-5	-45	-	-	-18	1	-5	-8	2	-5	-6	-11	-28	-27	-12	5	-8	-29	-	-40	-6	-3	-	-9	-5	-	3	-17
		SUM_10PBDE_%ub	-	-22	28	32	25	-5	-	-	4	9	12	21	21	13	18	-3	-14	-7	-1	16	1	-18	-	-26	5	32	-	16	15	-	32	7
		SUM_10PBDE_t1/2	-	2.3	-4.1	-3	-6.6	11.4	-	-	43.9	-16.4	25.4	24	-5.7	-201.3	-40	9.5	2.8	3.4	15	-12.2	13.2	2.3	-	2	46	-2.9	-	-5.6	-209.7	-	-2.5	63.1
		SUM_10PBDE_n	-	20	15	30	16	18	-	-	20	32	25	21	32	21	30	23	28	20	34	36	36	34	-	26	30	28	-	24	32	-	24	21
		SUM_10PBDE_length	-	7.5	6.5	7.6	7.5	7	-	-	7.5	7.5	7.5	7	7.7	7.7	7	7.4	7.5	7.5	7.9	8.1	8.1	7.6	-	7.5	7.5	7.6	-	7.5	7.5	-	7.5	7.2
		SUM_10PBDE_p	-	0	0.33	0.01	0.45	0.88	-	-	0.82	0.32	0.69	0.88	0.38	0.98	0.97	0.05	0.04	0.13	0.44	0.12	0.34	0.01	-	0	0.78	0.34	-	0.42	1	-	0.19	0.88
		SUM_10PBDE_1jan2019	-	23.091	4.301	1.341	5.867	1.185	-	-	20.531	11.228	1.032	1.17	6.916	3.803	0.878	2.644	0.913	6.426	0.944	1.272	1.992	1.326	-	0.523	0.85	4.646	-	4.641	2.24	-	11.97	2.512
		SUM_10PBDE_last4	185.338	18.434	8.059	1.722	6.163	7.969	8.274	27.903	14.04	9.799	0.942	0.678	10.819	1.968	1.087	2.671	1.118	6.805	0.848	1.221	1.497	1.145	0.986	2.006	0.896	0.492	3.902	1.45	1.928	0.073	1.046	3.091
		SUM_10PBDE_nloqlast4	0	0	0	0	0	0	0	0	0	0	0	0	0	0	0	0	0	0	0	0	0	0	0	0	0	0	0	0	0	0	0	0
	HEXABROMOCYCLODODECANE (HBCDD)	A_HBCDD_%	-	-7	-	-8	-59	-21	-	-	1	-23	13	63	7	-24	24	-25	-2	-66	-	-28	-9	-	-	-3	-18	26	-	9	18	-	64	-19
		A_HBCDD_%lb	-	-14	-	-18	-65	-47	-	-	-19	-30	2	35	-7	-36	3	-30	-15	-72	-	-35	-17	-	-	-20	-25	-14	-	-21	0	-	38	-25
		A_HBCDD_%ub	-	16	-	-1	-44	0	-	-	13	-10	23	73	21	-11	31	-22	9	-59	-	-22	5	-	-	15	-11	34	-	30	53	-	118	41
		A_HBCDD_t1/2	-	9.8	-	8.3	0.8	2.9	-	-	-111	2.6	-5.8	-1.4	-9.9	2.6	-3.2	2.4	29.4	0.6	-	2.1	7.7	-	-	26	3.5	-3	-	-8.3	-4.2	-	-1.4	3.2
		A_HBCDD_n	-	20	-	27	16	16	-	-	20	20	23	18	20	21	22	24	24	23	-	26	26	-	-	19	20	16	-	16	20	-	16	13
		A_HBCDD_length	-	5.3	-	6.7	6.6	4.9	-	-	5.3	5.3	6.2	7	5.4	5.5	4.8	5.3	5.7	5.3	-	6.7	6.7	-	-	5.3	5.3	5.3	-	5.3	5.3	-	5.3	5.1
		A_HBCDD_p	-	0.87	-	0.54	0.01	0.4	-	-	1	0.15	0.21	0	0.5	0.14	0.05	0	0.94	0	-	0.01	0.63	-	-	1	0.03	0.45	-	0.69	0.54	-	0.02	0.68
		A_HBCDD_1jan2019	-	1.87	-	0.237	0.045	0.106	-	-	0.607	0.282	0.102	0.574	0.106	0.571	0.141	0.078	0.406	0.014	-	0.103	0.457	-	-	0.26	0.048	0.58	-	0.219	0.833	-	3.212	0.197
		A_HBCDD_last4	1.918	1.691	0.177	0.417	0.105	0.153	0.111	0.187	0.702	0.335	0.06	0.788	0.174	0.613	0.116	0.101	0.415	0.004	0.056	0.126	0.352	0.221	0.944	0.21	0.063	0.638	0.165	0.233	0.434	0.155	1.577	0.215
		A_HBCDD_nloqlast4	0	0	0	0	0	0	0	0	0	0	0	0	0	0	0	0	0	3	0	0	0	0	0	0	0	0	0	0	0	0	0	0
		B_HBCDD_%	-	-5	-	-5	-57	-19	-	-	-6	-27	8	50	15	-26	-	-15	1	-59	-	-	-	-	-	15	-18	59	-	1	16	-	64	1
		B_HBCDD_%lb	-	-17	-	-16	-62	-47	-	-	-23	-35	-3	23	-10	-38	-	-26	-10	-67	-	-	-	-	-	-4	-29	-7	-	-45	-2	-	39	-10
		B_HBCDD_%ub	-	11	-	0	-36	1	-	-	7	-15	17	58	33	-10	-	-6	13	-55	-	-	-	-	-	34	-11	78	-	31	47	-	132	40
		B_HBCDD_t1/2	-	14.1	-	13.2	0.8	3.3	-	-	10.9	2.2	-8.6	-1.7	-4.9	2.3	-	4.3	-50.5	0.8	-	-	-	-	-	-5.1	3.5	-1.5	-	-124.4	-4.8	-	-1.4	-65
		B_HBCDD_n	-	20	-	27	16	16	-	-	20	20	23	18	20	21	-	24	24	23	-	-	-	-	-	19	20	16	-	16	20	-	16	13
		B_HBCDD_length	-	5.3	-	6.7	6.6	4.9	-	-	5.3	5.3	6.2	7	5.4	5.5	-	5.3	5.7	5.3	-	-	-	-	-	5.3	5.3	5.3	-	5.3	5.3	-	5.3	5.1
		B_HBCDD_p	-	0.72	-	0.56	0.02	0.56	-	-	0.72	0.07	0.64	0.02	0.32	0.18	-	0.14	0.94	0	-	-	-	-	-	0.49	0.01	0.31	-	1	0.59	-	0.02	1
		B_HBCDD_1jan2019	-	0.587	-	0.05	0.012	0.025	-	-	0.14	0.102	0.03	0.123	0.031	0.098	-	0.032	0.102	0.005	-	-	-	-	-	0.069	0.024	0.519	-	0.058	0.169	-	0.68	0.101
		B_HBCDD_last4	0.205	0.462	0.055	0.089	0.026	0.046	0.035	0.035	0.18	0.114	0.017	0.163	0.058	0.106	0.031	0.043	0.108	0.001	0.014	0.046	0.087	0.081	0.175	0.093	0.022	0.593	0.025	0.1	0.08	0.041	0.41	0.096
		B_HBCDD_nloqlast4	0	0	0	0	0	0	0	0	0	0	0	0	0	0	0	0	0	3	0	0	0	0	0	0	0	0	0	0	0	0	0	0
		G_HBCDD_%	-	-21	-	-22	-54	-38	-	-	-23	-39	6	19	-14	-17	-26	-50	-6	-65	-23	-28	-10	0	-	-27	-21	50	-	23	3	-	41	2
		G_HBCDD_%lb	-	-28	-	-28	-59	-59	-	-	-25	-45	-2	-6	-28	-30	-38	-54	-17	-71	-31	-38	-22	-11	-	-43	-28	0	-	-3	-14	-	25	-23
		G_HBCDD_%ub	-	0	-	-15	-34	-19	-	-	-3	-25	17	32	-10	-4	-14	-44	1	-58	-19	-24	-4	11	-	-17	-15	66	-	67	26	-	96	25
		G_HBCDD_t1/2	-	3	-	2.8	0.9	1.4	-	-	2.6	1.4	-11.3	-4	4.5	3.8	2.3	1	11.2	0.7	2.6	2.1	6.5	-12964.1	-	2.2	2.9	-1.7	-	-3.3	-26.4	-	-2	-29.6
		G_HBCDD_n	-	20	-	27	16	16	-	-	20	20	23	18	20	21	22	24	24	23	28	26	26	26	-	19	20	16	-	16	20	-	16	13
		G_HBCDD_length	-	5.3	-	6.7	6.6	4.9	-	-	5.3	5.3	6.2	7	5.4	5.5	4.8	5.3	5.7	5.3	6.7	6.7	6.7	6.5	-	5.3	5.3	5.3	-	5.3	5.3	-	5.3	5.1
		G_HBCDD_p	-	0.19	-	0.02	0.01	0.26	-	-	0.21	0.02	0.4	0.33	0.11	0.32	0.13	0	0.57	0	0.01	0.02	0.36	0.93	-	0.08	0.01	0.23	-	0.35	0.82	-	0.05	1
		G_HBCDD_1jan2019	-	2.62	-	0.119	0.037	0.061	-	-	0.184	0.426	0.1	0.165	0.093	0.175	0.065	0.03	0.392	0.013	0.13	0.105	0.449	0.336	-	0.089	0.043	5.806	-	0.662	0.285	-	0.637	0.254
		G_HBCDD_last4	0.424	1.713	0.175	0.264	0.062	0.253	0.263	0.224	0.167	0.428	0.094	0.15	0.108	0.303	0.108	0.098	0.495	0.004	0.05	0.322	0.39	0.393	0.477	0.202	0.045	5.193	0.17	0.327	0.235	0.117	0.348	0.263
		G_HBCDD_nloqlast4	0	0	0	0	0	0	0	0	0	0	0	0	0	0	0	0	0	3	0	0	0	0	0	0	0	0	0	0	0	0	0	0
		SUM_3HBCDD_%	-	-21	-	-11	-57	-16	-	-	-11	-34	12	53	-10	-21	29	-37	-5	-65	-23	-28	-4	0	-	-12	-20	50	-	28	10	-	77	-8
		SUM_3HBCDD_%lb	-	-23	-	-21	-62	-45	-	-	-23	-39	5	26	-19	-34	17	-43	-16	-71	-29	-36	-20	-9	-	-29	-27	-2	-	-4	-6	-	58	-21
		SUM_3HBCDD_%ub	-	5	-	-7	-39	11	-	-	2	-19	25	65	3	-9	54	-33	4	-60	-13	-22	3	14	-	-1	-14	60	-	62	42	-	180	32
		SUM_3HBCDD_t1/2	-	3	-	6	0.8	3.9	-	-	6	1.7	-6.2	-1.6	6.9	2.9	-2.7	1.5	12.4	0.7	2.7	2.1	19.3	-12964.1	-	5.6	3.1	-1.7	-	-2.8	-7.1	-	-1.2	8.3
		SUM_3HBCDD_n	-	20	-	27	16	16	-	-	20	20	23	18	20	21	22	24	24	23	28	26	26	26	-	19	20	16	-	16	20	-	16	13
		SUM_3HBCDD_length	-	5.3	-	6.7	6.6	4.9	-	-	5.3	5.3	6.2	7	5.4	5.5	4.8	5.3	5.7	5.3	6.7	6.7	6.7	6.5	-	5.3	5.3	5.3	-	5.3	5.3	-	5.3	5.1
		SUM_3HBCDD_p	-	0.46	-	0.13	0.01	0.63	-	-	0.5	0.02	0.35	0.02	0.5	0.14	0.13	0	0.51	0	0.23	0	0.83	0.93	-	0.37	0.01	0.31	-	0.4	0.59	-	0	0.44
		SUM_3HBCDD_1jan2019	-	4.19	-	0.468	0.093	0.218	-	-	0.882	0.828	0.223	1.255	0.214	0.857	0.354	0.137	0.967	0.033	0.295	0.234	0.986	0.521	-	0.371	0.121	7.186	-	1.112	1.612	-	5.827	0.553
		SUM_3HBCDD_last4	2.547	3.866	0.407	0.767	0.193	0.452	0.409	0.482	1.049	0.923	0.168	1.1	0.339	1.037	0.241	0.304	1.067	0.009	0.155	0.511	0.862	0.7	1.596	0.505	0.129	6.424	0.36	0.655	0.75	0.313	2.336	0.578
		SUM_3HBCDD_nloqlast4	0	0	0	0	0	0	0	0	0	0	0	0	0	0	0	0	0	3	0	0	0	0	0	0	0	0	0	0	0	0	0	0
	DICHLORODIPHENYLTRICHLOROETHANE (DDT)	OP_DDD_%	-29	-15	-	-	-	-14	-40	-56	-7	-6	-44	-	-36	-	-	-26	-	-	-21	-11	-10	-15	-	-22	-	-36	-2	-5	-13	-28	-	1
		OP_DDD_%lb	-47	-27	-	-	-	-25	-62	-53	-7	-8	-55	-	-50	-	-	-45	-	-	-32	-14	-12	-15	-	-28	-	-50	-4	-7	-17	-58	-	-1
		OP_DDD_%ub	-28	-15	-	-	-	-13	-51	-27	-3	-4	-44	-	-40	-	-	-34	-	-	-23	-10	-9	-13	-	-19	-	-41	11	-2	-12	-34	-	5
		OP_DDD_t1/2	2	4.4	-	-	-	4.6	1.3	0.8	8.9	11.1	1.2	-	1.6	-	-	2.3	-	-	3	5.7	6.5	4.3	-	2.8	-	1.5	30.1	12.6	4.8	2.1	-	-96
		OP_DDD_n	22	35	-	-	-	32	25	15	40	39	30	-	32	-	-	31	-	-	49	53	57	57	-	32	-	33	22	36	42	23	-	32
		OP_DDD_length	6.8	9.2	-	-	-	8.9	7.9	6.5	9.6	9.7	7.5	-	7.7	-	-	7.4	-	-	12.8	13.6	13.3	12.8	-	9.2	-	9.7	9.8	8.7	12.8	9.6	-	9.1
		OP_DDD_p	0	0.02	-	-	-	0	0	0.09	0.02	0.02	0	-	0	-	-	0.04	-	-	0	0	0	0	-	0	-	0	0.66	0.11	0	0.02	-	0.86
		OP_DDD_1jan2019	0.067	0.258	-	-	-	0.288	0.042	0.056	0.981	0.982	0.048	-	0.128	-	-	0.151	-	-	0.172	0.346	0.567	0.365	-	0.187	-	0.092	5.427	0.619	0.364	0.117	-	8.316
		OP_DDD_last4	0.138	0.29	0.042	0.098	0.118	0.384	0.147	0.269	0.968	1.253	0.14	0.088	0.245	0.22	0.077	0.18	0.157	0.153	0.378	0.817	1.248	0.905	7.975	0.263	0.226	0.247	3.772	0.436	0.716	0.36	0.083	5.837
		OP_DDD_nloqlast4	1	0	4	1	4	1	0	0	0	0	0	2	0	0	3	0	2	0	1	0	0	0	0	0	0	1	0	0	0	0	2	0
		OP_DDE_%	-31	-9	-	-11	-16	-18	-12	0	-10	-5	-22	-18	-23	-	-19	-17	-17	-	-15	-6	-7	-10	-18	-12	-11	-22	-4	-8	-10	-14	-27	-7
		OP_DDE_%lb	-46	-10	-	-21	-33	-25	-27	-5	-12	-6	-39	-24	-39	-	-40	-36	-32	-	-21	-7	-8	-11	-69	-14	-14	-43	-5	-10	-12	-16	-45	-9
		OP_DDE_%ub	-28	-6	-	-13	-18	-16	-12	9	-8	-3	-26	-9	-28	-	-28	-22	-16	-	-16	-5	-6	-9	-35	-11	-7	-33	2	-7	-10	-11	-35	-5
		OP_DDE_t1/2	1.8	7.8	-	6	4	3.4	5.6	-304.3	6.3	13.2	2.9	3.4	2.6	-	3.3	3.8	3.7	-	4.2	12.2	10.1	6.3	3.4	5.3	5.7	2.8	17	7.9	6.4	4.7	2.2	9.8
		OP_DDE_n	22	38	-	33	24	32	29	20	40	40	34	26	32	-	33	34	34	-	51	57	59	58	17	34	37	36	22	38	42	25	35	32
		OP_DDE_length	6.8	9.3	-	9.5	9.4	8.9	8	8.8	9.6	9.7	9.8	9.8	7.7	-	8.5	9.4	8.7	-	11.8	13.6	13.6	12.8	5.2	9.3	9.3	9.7	9.8	9.2	12.8	9.6	9.3	9.1
		OP_DDE_p	0	0.01	-	0	0.01	0	0.04	0.97	0	0.01	0.01	0.09	0	-	0	0	0.01	-	0	0.01	0	0	0.08	0	0.02	0	0.43	0	0	0	0	0.01
		OP_DDE_1jan2019	0.068	1.199	-	0.107	0.125	0.47	0.259	0.471	1.138	0.954	0.069	0.082	0.194	-	0.183	0.179	0.256	-	0.218	0.679	0.789	0.901	0.089	0.756	0.256	0.169	6.833	0.741	0.643	0.278	0.069	6.001
		OP_DDE_last4	0.146	1.364	0.061	0.122	0.141	0.703	0.253	0.429	1.469	1.269	0.105	0.148	0.332	0.168	0.241	0.216	0.46	0.602	0.247	0.631	0.778	1.211	0.169	0.873	0.323	0.241	6.072	0.539	1.087	0.471	0.101	5.832
		OP_DDE_nloqlast4	3	0	4	0	1	0	0	0	0	0	0	0	0	0	0	0	1	0	1	0	0	0	0	0	0	1	0	0	0	0	0	0
		OP_DDT_%	-17	0	-56	0	-5	-15	-63	-14	2	0	-8	-	-16	-11	-15	-9	-21	-3	-6	9	10	4	-32	4	1	-30	5	-2	-2	5	-33	1
		OP_DDT_%lb	-30	-2	-67	-12	-47	-23	-65	-19	2	-1	-21	-	-29	-19	-38	-37	-34	-17	-10	8	9	3	-65	2	-4	-43	0	-4	-4	-2	-48	0
		OP_DDT_%ub	-10	4	-54	-2	-25	-13	-53	-7	7	2	-8	-	-18	-9	-23	-26	-20	-4	-5	12	13	6	-16	10	2	-33	12	0	0	14	-38	7
		OP_DDT_t1/2	3.6	-518.3	0.8	222.2	13.7	4.2	0.7	4.7	-28.1	152	8.3	-	4	6.2	4.1	7.5	3	21.9	10.8	-7.7	-7.4	-16.5	1.8	-18.5	-91.1	1.9	-14.8	31	38.2	-14.2	1.8	-72.7
		OP_DDT_n	25	37	23	31	20	34	24	18	38	39	34	-	33	33	30	31	33	29	48	54	58	57	17	31	35	34	22	39	40	26	32	32
		OP_DDT_length	7.6	9.2	6.5	9.5	7.5	8.9	5.6	8.8	9.2	9.7	9.7	-	9.3	7.7	7	7.4	9.7	11.7	11.8	13.1	13.6	12.8	5	9.2	12.7	8.2	9.8	9.4	12.8	9.6	7.5	9.1
		OP_DDT_p	0.13	0.95	0	0.92	0.42	0.01	0	0.02	0.34	0.92	0.28	-	0	0.04	0.03	0.21	0.03	0.62	0.15	0	0	0.08	0.11	0.4	0.93	0	0.47	0.61	0.68	0.46	0.01	0.81
		OP_DDT_1jan2019	0.28	2.418	0.028	0.364	0.402	0.801	0.042	0.424	5.767	3.434	0.364	-	0.668	0.816	0.612	0.743	0.781	1.268	1.103	5.947	6.6	6.786	0.086	3.845	1.672	0.375	31.373	3.985	2.277	2.081	0.218	18.668
		OP_DDT_last4	0.357	2.629	0.096	0.515	0.748	1.414	0.512	0.617	5.88	5.371	0.62	0.369	1.289	1.317	0.82	0.795	2.02	1.159	0.964	5.101	6.363	8.044	0.34	2.961	1.831	1.327	20.256	3.816	4.187	1.538	0.487	17.575
		OP_DDT_nloqlast4	0	0	2	0	0	0	0	0	0	0	0	1	0	0	0	0	0	0	0	0	0	0	0	0	0	0	0	0	0	0	0	0
		PP_DDD_%	-29	-16	-	-	-6	-23	-13	-16	-7	-7	-	-	-34	-7	-	-21	-	-	-13	-14	-9	-16	-20	-19	-	-	-5	-4	-13	-15	-17	5
		PP_DDD_%lb	-46	-20	-	-	-34	-45	-56	-41	-8	-9	-	-	-49	-22	-	-39	-	-	-16	-16	-11	-16	-34	-25	-	-	-10	-7	-17	-38	-43	3
		PP_DDD_%ub	-27	-13	-	-	-12	-28	-40	-3	-4	-4	-	-	-38	-7	-	-25	-	-	-11	-13	-8	-14	5	-16	-	-	1	-2	-11	-13	-29	9
		PP_DDD_t1/2	2.1	4	-	-	11.4	2.7	4.9	3.9	10.2	9.4	-	-	1.6	8.9	-	2.9	-	-	4.9	4.7	7.2	4.1	3.1	3.4	-	-	12.8	15.1	5	4.2	3.8	-13
		PP_DDD_n	22	37	-	-	24	31	27	15	40	41	-	-	32	39	-	33	-	-	56	65	65	58	21	33	-	-	19	36	41	25	35	32
		PP_DDD_length	6.8	9.2	-	-	9.2	8.9	7.9	6.5	9.6	9.7	-	-	7.7	9.6	-	9.2	-	-	12.8	15.1	15	12.8	9.1	9.3	-	-	9.8	9	14.4	9.6	11.7	9.1
		PP_DDD_p	0	0	-	-	0.42	0	0	0.28	0.02	0.02	-	-	0.01	0.24	-	0.03	-	-	0	0	0	0	0.46	0	-	-	0.33	0.25	0	0.03	0.08	0.07
		PP_DDD_1jan2019	0.088	0.314	-	-	0.152	0.202	0.126	0.23	1.372	1.499	-	-	0.182	0.376	-	0.211	-	-	0.257	0.526	1.093	0.589	0.096	0.286	-	-	4.53	1.03	0.469	0.291	0.117	12.181
		PP_DDD_last4	0.173	0.3	0.048	0.134	0.186	0.297	0.175	0.387	1.323	2.034	0.23	0.088	0.395	0.527	0.09	0.246	0.19	0.225	0.569	1.393	2.367	1.999	3.147	0.363	0.354	0.265	5.176	0.649	0.897	0.569	0.128	9.38
		PP_DDD_nloqlast4	0	0	4	2	2	2	2	0	0	0	1	1	1	0	1	0	2	0	0	0	0	0	0	1	0	1	0	0	0	0	1	0
		PP_DDE_%	-19	-10	-17	-10	-9	-14	-6	-12	-7	-1	-8	-11	-2	-9	-9	3	-6	-8	-7	-2	-4	-5	-10	-6	-6	-6	0	-7	-7	-5	-9	-5
		PP_DDE_%lb	-22	-12	-20	-12	-13	-17	-9	-16	-8	-3	-11	-16	-5	-11	-10	1	-8	-9	-7	-3	-5	-6	-13	-8	-7	-8	-2	-9	-8	-6	-11	-7
		PP_DDE_%ub	-14	-7	-15	-10	-9	-9	-3	-10	-4	1	-7	-5	0	-9	-8	5	-3	-6	-6	-2	-3	-4	-8	-4	-5	-5	5	-6	-6	-2	-9	-2
		PP_DDE_t1/2	3.2	6.5	3.8	6.3	7.1	4.8	11.9	5.5	8.9	60.5	8.6	5.7	44.9	7.1	7.3	-24.9	11.8	7.9	9.8	33	16.5	14	6.8	11	11.8	10.8	270.3	9.1	9.2	13.1	7.6	12.8
		PP_DDE_n	28	38	31	37	28	35	33	23	40	41	38	29	39	40	37	36	40	31	61	69	66	58	26	33	40	42	22	39	45	30	41	32
		PP_DDE_length	7.6	9.3	8.4	9.5	9.4	8.9	8	8.8	9.6	9.7	9.8	9.8	9.5	9.6	8.6	9.4	9.8	14.4	13	15.8	15	12.8	9.1	9.3	12.8	12.7	9.8	9.4	14.4	9.7	11.7	9.1
		PP_DDE_p	0	0.01	0	0	0	0.02	0.17	0	0.05	0.65	0.06	0.1	0.63	0	0	0.35	0.2	0	0	0.09	0	0	0	0.04	0	0	0.87	0	0	0.06	0	0.07
		PP_DDE_1jan2019	0.933	14.161	0.406	1.278	2.401	3.927	2.434	1.766	13.545	26.031	1.142	0.911	8.029	2.889	3.314	5.379	5.612	6.29	6.362	33.352	25.141	38.344	1.718	35.444	6.321	4.452	199.03	17.313	25.423	10.936	2.57	149.59
		PP_DDE_last4	1.163	19.625	0.563	1.477	4.383	6.393	2.506	2.439	15.516	23.838	1.585	1.336	7.352	3.394	3.755	4.49	8.368	5.856	5.344	27.662	22.436	42.243	2.337	31.578	6.876	4.227	134.693	14.551	31.5	12.225	2.735	133.689
		PP_DDE_nloqlast4	0	0	0	0	0	0	0	0	0	0	0	0	0	0	0	0	0	0	0	0	0	0	0	0	0	0	0	0	0	0	0	0
		PP_DDT_%	-31	-7	-34	-8	-8	-38	-18	-7	6	3	-19	-12	-19	-7	-22	-10	-29	-9	-8	0	2	2	-32	1	-4	-21	9	4	-4	-16	-21	3
		PP_DDT_%lb	-42	-8	-67	-17	-38	-51	-48	-17	3	1	-26	-25	-35	-14	-40	-32	-44	-18	-11	-1	1	0	-70	-3	-9	-41	3	1	-5	-31	-40	-1
		PP_DDT_%ub	-23	-4	-53	-7	-17	-37	-22	-2	9	5	-14	-11	-22	-6	-25	-20	-31	-9	-6	2	4	3	-30	4	-3	-29	19	7	-1	-12	-28	5
		PP_DDT_t1/2	1.9	9.9	1.6	8.8	8.7	1.4	3.4	9.6	-12.2	-22.8	3.3	5.5	3.2	9	2.8	6.9	2.1	7.1	8	-2226.2	-35.2	-33	1.8	-67.8	16.5	2.9	-8.2	-16.2	16.9	4.1	3	-26.2
		PP_DDT_n	24	37	23	33	22	29	29	18	40	37	35	26	32	37	32	33	33	31	59	67	66	58	17	31	35	38	19	39	42	24	35	32
		PP_DDT_length	7.4	9.3	6.5	9.5	9.2	8.9	7.9	8.8	9.6	9.7	9.8	9.8	7.7	9.6	8.6	9.2	9.7	14.4	12.8	15.8	15	12.8	8	9.3	12.7	12.7	9.8	9.4	14.4	9.6	9.3	9.1
		PP_DDT_p	0.02	0.02	0	0.35	0.43	0	0	0.15	0.12	0.32	0.12	0.06	0	0.11	0.08	0.1	0.01	0	0.01	0.98	0.42	0.33	0.02	0.84	0.12	0	0.16	0.26	0.17	0.04	0	0.47
		PP_DDT_1jan2019	0.142	2.003	0.057	0.294	0.468	0.19	0.226	0.659	9.57	5.457	0.3	0.146	0.821	1.605	0.45	0.708	0.948	1.191	1.382	5.902	7.949	8.393	0.06	3.287	1.77	0.478	24.15	5.314	1.807	0.779	0.329	15.744
		PP_DDT_last4	0.27	3.016	0.097	0.454	0.799	0.869	0.337	0.718	8.738	7.363	0.672	0.142	1.59	1.94	0.738	0.801	1.925	1.304	1.027	6.629	9.184	11.588	0.243	3.33	2.568	0.856	16.962	5.258	3.339	1.433	0.637	17.177
		PP_DDT_nloqlast4	1	0	3	0	0	1	0	0	0	0	0	1	0	0	0	0	0	0	0	0	0	0	2	0	0	0	0	0	0	0	0	0
		SUM_6DDT_%	-17	-9	-14	-6	-6	-12	-2	-7	-2	-1	0	-14	3	-4	-4	9	-1	-6	-6	-1	-3	-4	-9	-5	-3	-4	0	-5	-7	-4	-6	-3
		SUM_6DDT_%lb	-22	-10	-18	-9	-11	-17	-5	-12	-4	-2	-4	-19	0	-6	-6	6	-5	-7	-7	-2	-3	-5	-11	-6	-4	-6	-2	-7	-8	-5	-8	-5
		SUM_6DDT_%ub	-10	-6	-12	-6	-5	-9	2	-3	0	1	1	-7	5	-2	-3	10	1	-2	-5	-1	-2	-3	-7	-2	-2	-3	5	-4	-6	-1	-5	-1
		SUM_6DDT_t1/2	3.7	7.8	4.5	10.6	10.5	5.2	38.2	9	29.7	82.2	-144.2	4.8	-28.1	15.7	17.5	-8.5	48.9	10.5	10.4	54.5	25.6	16.3	7.5	14.8	19.8	17.6	168.9	14.2	10.2	18.4	12.2	21.5
		SUM_6DDT_n	28	38	31	37	28	35	33	23	40	41	39	29	39	40	37	36	40	31	61	70	67	58	26	34	40	42	22	39	45	30	41	32
		SUM_6DDT_length	7.6	9.3	8.4	9.5	9.4	8.9	8	8.8	9.6	9.7	9.8	9.8	9.5	9.6	8.6	9.4	9.8	14.4	13	15.8	15	12.8	9.1	9.3	12.8	12.7	9.8	9.4	14.4	9.7	11.7	9.1
		SUM_6DDT_p	0.06	0.01	0	0	0.03	0.03	0.75	0.16	0.3	0.7	0.92	0.16	0.53	0.2	0.07	0.01	0.67	0.08	0	0.15	0.04	0	0	0.13	0.05	0.07	0.91	0.03	0	0.21	0.01	0.15
		SUM_6DDT_1jan2019	1.505	20.243	0.506	2.041	3.694	6.282	3.841	3.14	34.321	41.659	2.574	0.997	10.528	6.577	5.209	8.033	9.507	9.375	8.063	47.06	44.228	57.101	2.413	44.661	10.999	6.976	246.916	30.037	31.227	14.513	3.464	222.22
		SUM_6DDT_last4	1.708	26.735	0.811	2.369	6.469	10.067	3.751	4.86	34.783	42.607	3.743	2.004	10.612	7.564	5.341	6.671	13.055	9.298	7.89	42.232	42.901	65.616	3.254	39.369	12.914	7.645	186.932	27.562	41.743	16.645	4.028	187.884
		SUM_6DDT_nloqlast4	0	0	0	0	0	0	0	0	0	0	0	0	0	0	0	0	0	0	0	0	0	0	0	0	0	0	0	0	0	0	0	0
	HEXACHLOROCYCLOHEXANES (HCHs)	A_HCH_%	-24	-17	-21	-16	-17	-20	-10	-20	-25	-13	-18	-8	-14	-16	-16	-10	-24	11	-18	-13	-17	-16	-21	-21	-20	-16	-19	-21	-19	-12	-21	-13
		A_HCH_%lb	-29	-19	-23	-17	-21	-22	-11	-21	-27	-14	-20	-10	-16	-20	-20	-11	-27	-1	-19	-14	-17	-16	-23	-24	-22	-18	-20	-22	-19	-13	-22	-15
		A_HCH_%ub	-21	-16	-19	-15	-16	-18	-4	-16	-24	-11	-16	-3	-12	-16	-13	-8	-22	11	-18	-12	-16	-14	-17	-19	-19	-15	-17	-20	-17	-8	-19	-12
		A_HCH_t1/2	2.5	3.7	2.9	4	3.8	3.1	6.3	3.2	2.4	5	3.5	7.8	4.5	3.9	3.8	6.5	2.5	-6.8	3.4	5.1	3.8	4	2.9	3	3.1	4	3.3	2.9	3.3	5.6	3	4.9
		A_HCH_n	28	38	31	37	28	35	33	23	40	41	39	29	39	40	36	36	40	31	61	69	66	58	26	33	40	42	22	39	45	30	41	32
		A_HCH_length	7.6	9.3	8.4	9.5	9.4	8.9	8	8.8	9.6	9.7	9.8	9.8	9.5	9.6	8.5	9.4	9.8	14.4	13	15.8	15	12.8	9.1	9.3	12.8	12.7	9.8	9.4	14.4	9.7	11.7	9.1
		A_HCH_p	0	0	0	0	0	0	0.03	0	0	0	0	0.27	0	0	0	0	0	0.2	0	0	0	0	0	0	0	0	0	0	0	0	0	0
		A_HCH_1jan2019	2.709	2.878	1.294	2.808	2.29	7.727	7.662	1.17	2.108	7.839	1.807	5.018	3.351	2.439	3.385	4.061	2.654	768.423	3.186	4.269	3.166	5.566	1.586	3.721	2.468	3.343	14.171	4.11	3.97	5.263	1.325	19.384
		A_HCH_last4	2.291	3.168	2.65	4.475	4.956	11.34	8.656	1.735	2.893	11.358	3.366	9.177	4.821	3.758	3.216	4.196	7.633	260.135	3.524	5.4	3.722	8.294	4.313	5.676	3.75	5.278	21.76	4.243	12.906	8.312	1.96	19.126
		A_HCH_nloqlast4	0	0	0	0	0	0	0	0	0	0	0	0	0	0	0	0	0	0	0	0	0	0	0	0	0	1	0	0	0	0	0	0
		B_HCH_%	20	-14	-62	-21	-21	-36	-11	-68	-15	-12	-	-	-27	-	-46	-	-38	-	-30	-22	-23	-30	-6	-23	-24	-44	-19	-23	-24	-33	-	-4
		B_HCH_%lb	-1	-15	-67	-28	-38	-44	-11	-69	-16	-14	-	-	-47	-	-55	-	-44	-	-33	-23	-25	-31	-38	-28	-24	-55	-20	-26	-25	-54	-	-7
		B_HCH_%ub	45	-11	-57	-19	-24	-32	-4	-49	-13	-10	-	-	-38	-	-44	-	-36	-	-27	-20	-20	-28	-19	-20	-16	-48	-10	-22	-20	-31	-	0
		B_HCH_t1/2	-3.8	4.7	0.7	3	2.9	1.6	5.9	0.6	4.2	5.4	-	-	2.2	-	1.1	-	1.4	-	1.9	2.8	2.6	1.9	11	2.6	2.5	1.2	3.2	2.6	2.6	1.8	-	17.2
		B_HCH_n	25	38	24	34	23	33	29	15	40	37	-	-	34	-	30	-	39	-	61	64	64	55	21	33	37	34	22	33	42	26	-	32
		B_HCH_length	7.6	9.3	7.5	9.5	9.4	8.9	7.6	6.5	9.6	9.7	-	-	8.8	-	7	-	9.8	-	13	15.8	15	12.8	9.1	9.3	12.8	12.7	9.8	9.2	14.4	9.7	-	9.1
		B_HCH_p	0.66	0	0	0	0.02	0	0.02	0	0	0	-	-	0	-	0	-	0	-	0	0	0	0	0.46	0	0.01	0	0.02	0	0	0	-	0.23
		B_HCH_1jan2019	17.444	0.752	0.027	0.304	0.528	0.182	0.732	0.027	2.069	1.043	-	-	0.236	-	0.162	-	0.184	-	0.213	0.314	0.332	0.287	19.929	0.624	0.265	0.078	3.431	0.337	0.388	0.173	-	24.383
		B_HCH_last4	22.377	0.948	0.06	0.496	0.663	0.392	1.108	0.084	3.112	1.491	0.068	0.116	0.38	0.271	0.388	0.147	0.559	1.203	0.337	0.552	0.479	0.8	5.511	0.928	0.359	0.186	4.733	0.503	1.391	0.583	0.431	25.53
		B_HCH_nloqlast4	0	0	0	0	0	0	0	0	0	0	4	4	0	0	0	1	0	0	2	0	1	0	1	0	0	0	0	0	0	0	3	0
		G_HCH_%	-19	-18	-24	-14	-11	-27	-20	-20	-23	-16	-19	-20	-11	-15	-25	-10	-26	1	-18	-15	-16	-19	-26	-21	-23	-22	-20	-20	-20	-21	-22	-17
		G_HCH_%lb	-23	-20	-26	-16	-16	-28	-22	-24	-24	-16	-22	-22	-13	-18	-27	-13	-29	-1	-19	-15	-16	-19	-27	-23	-25	-24	-22	-22	-20	-23	-23	-19
		G_HCH_%ub	-13	-16	-21	-12	-10	-24	-19	-17	-21	-14	-17	-14	-9	-14	-22	-9	-24	5	-17	-14	-15	-17	-23	-19	-22	-21	-17	-19	-17	-18	-20	-16
		G_HCH_t1/2	3.3	3.5	2.5	4.5	5.7	2.2	3.1	3.1	2.7	4.1	3.4	3.2	5.9	4.2	2.4	6.9	2.3	-63.2	3.5	4.3	4	3.4	2.3	2.9	2.6	2.8	3.1	3.1	3.1	3	2.8	3.7
		G_HCH_n	28	38	31	37	28	35	33	23	40	41	39	29	39	40	35	36	40	31	61	69	66	58	26	33	40	42	22	39	45	30	41	32
		G_HCH_length	7.6	9.3	8.4	9.5	9.4	8.9	8	8.8	9.6	9.7	9.8	9.8	9.5	9.6	8.6	9.4	9.8	14.4	13	15.8	15	12.8	9.1	9.3	12.8	12.7	9.8	9.4	14.4	9.7	11.7	9.1
		G_HCH_p	0.01	0	0	0	0	0	0	0	0	0	0	0.01	0	0	0	0	0	0.76	0	0	0	0	0	0	0	0	0	0	0	0	0	0
		G_HCH_1jan2019	18.012	2.209	0.331	7.42	12.086	2.63	2.133	1.607	3.346	16.672	1.223	0.795	3.84	4.971	0.922	9.448	1.543	58.735	5.398	5.876	6.461	6.303	0.507	3.618	1.43	1.52	6.655	3.024	4.798	2.205	1.424	7.247
		G_HCH_last4	21.623	4.094	0.61	11.607	27.506	4.592	2.973	2.623	4.589	22.106	2.516	1.685	5.319	7.825	1.125	11.11	3.254	39.348	5.75	7.668	8.098	11.256	1.829	4.931	1.974	2.709	9.395	2.798	10.977	5.617	2.741	6.928
		G_HCH_nloqlast4	0	0	0	0	0	0	0	0	0	0	0	0	0	0	0	0	0	0	0	0	0	0	0	0	0	0	0	0	0	0	0	0
		D_HCH_%	-38	-	-32	-17	-15	-	-38	-31	-25	-17	-	-	-	-	-46	-	-	-14	-31	-16	-20	-29	-44	-31	-21	-46	-19	-	-41	-	-43	-22
		D_HCH_%lb	-59	-	-43	-22	-25	-	-42	-43	-33	-18	-	-	-	-	-50	-	-	-37	-40	-24	-28	-33	-48	-34	-32	-59	-23	-	-48	-	-53	-24
		D_HCH_%ub	-34	-	-31	-15	-12	-	-35	-28	-23	-7	-	-	-	-	-46	-	-	-21	-31	-17	-22	-27	-11	-27	-22	-50	-14	-	-39	-	-42	-18
		D_HCH_t1/2	1.4	-	1.8	3.8	4.3	-	1.4	1.9	2.4	3.8	-	-	-	-	1.1	-	-	4.7	1.9	4	3	2	1.2	1.9	3	1.1	3.3	-	1.3	-	1.2	2.8
		D_HCH_n	19	-	25	32	20	-	24	15	34	33	-	-	-	-	30	-	-	27	40	43	47	39	16	29	30	32	17	-	34	-	32	30
		D_HCH_length	5.4	-	7.3	8.8	7.5	-	5.6	6.5	8.4	8	-	-	-	-	7	-	-	7.5	7.9	15.6	15	8.1	8	8.2	7.5	7.6	9.8	-	14.2	-	7.5	8.4
		D_HCH_p	0	-	0	0	0.01	-	0	0	0	0.03	-	-	-	-	0	-	-	0.01	0	0	0	0	0.2	0	0.01	0	0	-	0	-	0	0
		D_HCH_1jan2019	0.058	-	0.069	0.413	0.551	-	0.069	0.098	0.331	0.737	-	-	-	-	0.049	-	-	0.198	0.173	0.262	0.211	0.211	1.986	0.177	0.168	0.062	0.79	-	0.097	-	0.079	0.887
		D_HCH_last4	0.258	0.223	0.102	0.641	1	0.094	0.267	0.143	0.753	1.96	0.151	0.139	0.157	0.318	0.083	0.164	0.216	0.153	0.304	0.389	0.31	0.66	18.532	0.221	0.217	0.152	1.124	0.221	0.352	0.538	0.218	0.857
		D_HCH_nloqlast4	0	1	4	0	0	3	0	0	0	0	4	4	3	2	4	4	4	0	0	0	2	0	0	4	4	4	0	4	3	0	4	0
		SUM_4HCH_%	-12	-18	-21	-14	-12	-23	-13	-19	-22	-14	-19	-12	-13	-16	-17	-11	-26	10	-19	-15	-17	-18	-24	-21	-23	-19	-20	-21	-19	-19	-22	-11
		SUM_4HCH_%lb	-17	-19	-23	-15	-17	-24	-15	-21	-23	-15	-22	-13	-14	-19	-20	-13	-29	-1	-20	-15	-18	-19	-26	-24	-24	-21	-21	-23	-19	-20	-23	-13
		SUM_4HCH_%ub	-7	-15	-19	-12	-11	-20	-10	-17	-21	-12	-17	-6	-11	-15	-14	-9	-24	9	-19	-14	-16	-17	-22	-19	-21	-18	-16	-20	-16	-16	-20	-9
		SUM_4HCH_t1/2	5.3	3.6	2.9	4.6	5.3	2.7	5.1	3.4	2.8	4.5	3.3	5.6	5.1	4	3.6	6.2	2.3	-7.5	3.2	4.4	3.7	3.5	2.5	2.9	2.7	3.4	3.2	2.9	3.3	3.4	2.8	5.8
		SUM_4HCH_n	28	38	31	37	28	35	33	23	40	41	39	29	39	40	37	36	40	31	61	69	66	58	26	34	40	42	22	39	45	30	41	32
		SUM_4HCH_length	7.6	9.3	8.4	9.5	9.4	8.9	8	8.8	9.6	9.7	9.8	9.8	9.5	9.6	8.6	9.4	9.8	14.4	13	15.8	15	12.8	9.1	9.3	12.8	12.7	9.8	9.4	14.4	9.7	11.7	9.1
		SUM_4HCH_p	0.07	0	0	0	0	0	0	0	0	0	0	0.21	0	0	0	0	0	0.19	0	0	0	0	0	0	0	0	0	0	0	0	0	0
		SUM_4HCH_1jan2019	44.21	6.388	1.725	11.927	15.808	9.826	10.791	3.568	7.917	26.499	3.101	5.56	7.279	7.464	4.62	13.449	3.975	817.891	8.317	10.595	9.911	12.279	1.978	8.105	3.769	5.056	24.765	7.776	10.098	6.232	2.804	51.405
		SUM_4HCH_last4	46.291	8.112	3.281	17.219	34.126	15.917	13.051	4.625	11.873	35.765	5.782	11.022	10.809	12.046	4.715	15.465	11.445	310.447	9.536	14.049	12.501	21.01	6.097	11.541	6.083	8.198	37.012	7.67	25.69	14.722	5.131	52.441
		SUM_4HCH_nloqlast4	0	0	0	0	0	0	0	0	0	0	0	0	0	0	0	0	0	0	0	0	0	0	0	0	0	0	0	0	0	0	0	0
	HCB	HCB_%	-14	-9	-11	-3	-4	-15	-9	-11	-12	-10	-2	-3	-5	-6	-10	2	-8	2	-4	-11	-9	-7	-7	-10	-7	-3	-4	-12	-14	0	-9	-11
		HCB_%lb	-18	-11	-13	-4	-7	-17	-11	-12	-14	-12	-5	-3	-6	-7	-12	2	-9	-2	-5	-11	-11	-8	-10	-12	-8	-5	-6	-14	-14	-2	-10	-13
		HCB_%ub	-12	-7	-10	-1	-3	-13	-7	-9	-10	-8	-1	6	-3	-4	-9	6	-7	6	-4	-10	-10	-7	-5	-8	-5	-2	2	-11	-11	2	-8	-9
		HCB_t1/2	4.5	7.1	5.7	22.6	16.3	4.3	7	6	5.2	6.6	29.1	27.1	13.3	10.9	6.3	-30.7	8.5	-35.2	15.3	6.2	7	9.8	9.7	6.3	10	26.3	17.1	5.3	4.7	231.3	7.2	5.8
		HCB_n	28	38	31	37	28	35	33	23	40	41	39	29	39	40	37	36	40	31	61	69	66	58	26	34	40	42	22	39	45	30	41	32
		HCB_length	7.6	9.3	8.4	9.5	9.4	8.9	8	8.8	9.6	9.7	9.8	9.8	9.5	9.6	8.6	9.4	9.8	14.4	13	15.8	15	12.8	9.1	9.3	12.8	12.7	9.8	9.4	14.4	9.7	11.7	9.1
		HCB_p	0	0	0	0.25	0.02	0	0	0	0	0	0.44	0.59	0.02	0.03	0	0.14	0	0.79	0	0	0	0	0.11	0	0	0.17	0.47	0	0	0.86	0	0
		HCB_1jan2019	40.717	18.443	25.718	35.38	24.177	44.247	37.294	16.216	15.83	36.281	33.876	74.678	44.559	26.991	18.651	54.309	44.711	51.44	41.558	33.795	31.439	52.55	29.717	23.908	31.125	40.91	44.952	35.041	23.93	47.524	16.04	28.555
		HCB_last4	49.379	20.791	31.916	51.365	35.005	55.149	47.616	19.685	19.285	58.94	47.661	131.83	69.572	52.291	20.677	60.311	53.384	45.526	41.324	42.83	36.864	63.275	38.616	25.502	31.254	49.365	34.434	23.761	48.763	54.425	18.16	25.043
		HCB_nloqlast4	0	0	0	0	0	0	0	0	0	0	0	0	0	0	0	0	0	0	0	0	0	0	0	0	0	0	0	0	0	0	0	0
	PeCB	PECB_%	-12	-9	-11	-3	-7	-11	-10	-10	-15	-9	-4	-1	-3	-7	-14	1	-12	-1	-6	-9	-10	-6	-10	-9	-7	-2	-11	-13	-11	-3	-10	-9
		PECB_%lb	-18	-11	-15	-5	-8	-13	-12	-12	-17	-11	-8	-2	-5	-9	-15	-1	-12	0	-7	-10	-11	-8	-16	-10	-9	-4	-14	-15	-12	-5	-11	-11
		PECB_%ub	-9	-7	-11	-1	-5	-9	-8	-7	-13	-6	-2	7	0	-4	-11	3	-10	11	-5	-9	-9	-5	-8	-6	-5	0	-5	-10	-9	1	-8	-5
		PECB_t1/2	5.6	7.2	5.7	20.8	9.9	5.7	6.5	6.4	4.4	7.8	15.2	106.3	19.6	9.5	4.8	-93.7	5.6	103.4	11.9	7.4	6.7	10.8	6.4	7.6	9.4	45.3	6	5	6	26.4	6.8	7.7
		PECB_n	28	38	31	37	28	35	33	23	40	41	39	29	39	40	37	36	40	31	61	69	66	58	26	34	40	42	22	39	45	30	41	32
		PECB_length	7.6	9.3	8.4	9.5	9.4	8.9	8	8.8	9.6	9.7	9.8	9.8	9.5	9.6	8.6	9.4	9.8	14.4	13	15.8	15	12.8	9.1	9.3	12.8	12.7	9.8	9.4	14.4	9.7	11.7	9.1
		PECB_p	0.06	0.01	0	0.25	0.01	0	0	0	0	0.01	0.19	0.96	0.32	0.07	0	0.84	0	0.89	0	0	0	0	0.03	0	0	0.62	0.08	0	0	0.32	0	0.03
		PECB_1jan2019	16.039	7.645	6.943	10.307	6.933	8.475	6.554	6.816	5.902	9.647	8.601	21.548	12.708	6.483	5.983	16.026	12.067	16.741	10.732	8.772	8.156	11.608	6.586	18.584	10.399	14.228	9.734	8.838	12.05	15.036	6.536	10.485
		PECB_last4	28.459	8.224	12	17.131	9.728	11.767	9.958	10.007	6.565	15.653	15.297	31.718	22.054	14.233	7.569	17.646	15.424	26.043	12.906	12.186	11.127	15.897	15.359	19.454	12.125	17.762	9.394	7.255	23.129	16.746	9.737	7.464
		PECB_nloqlast4	0	0	0	0	0	0	0	0	0	0	0	0	0	0	0	0	0	0	0	0	0	0	0	0	0	0	0	0	0	0	0	0
	ALDRIN	ALD_%	-	-	-	-	-	-	-	-	-	-	-	-	-	-	-	-	-	25	-	-	-	-	-	-	-	-	-	-	-	-	-	-
		ALD_%lb	-	-	-	-	-	-	-	-	-	-	-	-	-	-	-	-	-	-2	-	-	-	-	-	-	-	-	-	-	-	-	-	-
		ALD_%ub	-	-	-	-	-	-	-	-	-	-	-	-	-	-	-	-	-	43	-	-	-	-	-	-	-	-	-	-	-	-	-	-
		ALD_t1/2	-	-	-	-	-	-	-	-	-	-	-	-	-	-	-	-	-	-3.1	-	-	-	-	-	-	-	-	-	-	-	-	-	-
		ALD_n	-	-	-	-	-	-	-	-	-	-	-	-	-	-	-	-	-	24	-	-	-	-	-	-	-	-	-	-	-	-	-	-
		ALD_length	-	-	-	-	-	-	-	-	-	-	-	-	-	-	-	-	-	5.3	-	-	-	-	-	-	-	-	-	-	-	-	-	-
		ALD_p	-	-	-	-	-	-	-	-	-	-	-	-	-	-	-	-	-	0.19	-	-	-	-	-	-	-	-	-	-	-	-	-	-
		ALD_1jan2019	-	-	-	-	-	-	-	-	-	-	-	-	-	-	-	-	-	13.726	-	-	-	-	-	-	-	-	-	-	-	-	-	-
		ALD_last4	0.087	0.042	0.019	0.038	0.059	0.104	0.462	0.034	0.108	0.268	0.043	0.049	0.076	0.073	0.137	0.062	0.027	6.46	0.031	0.032	0.048	0.066	552.891	0.044	0.018	0.065	0.308	0.03	0.119	0.102	0.023	0.093
		ALD_nloqlast4	4	4	4	4	4	4	4	4	4	4	4	4	4	4	4	3	4	0	4	4	4	4	4	4	4	4	4	4	4	4	4	4
	CHLORDANE	A_CHL_%	-24	-16	-13	-18	-3	-16	-19	-	-8	2	-8	36	-25	-10	-21	-17	-23	3	-23	-12	-3	-6	-	-30	-9	-15	-	-8	-14	-7	-24	-14
		A_CHL_%lb	-44	-22	-17	-22	-26	-31	-28	-	-11	-5	-13	20	-34	-14	-26	-22	-26	-5	-27	-14	-12	-14	-	-42	-17	-27	-	-14	-23	-24	-32	-18
		A_CHL_%ub	4	-11	-5	-14	4	-1	-14	-	-1	6	0	56	-14	-5	-14	-13	-12	11	-18	-4	4	4	-	-21	-5	-12	-	0	-7	6	-20	-6
		A_CHL_t1/2	2.5	3.9	4.8	3.5	20.1	3.9	3.4	-	8.2	-29	8.4	-2.2	2.4	6.6	2.9	3.6	2.7	-27.9	2.7	5.5	26.2	10.8	-	2	7.7	4.1	-	8	4.5	9.8	2.5	4.8
		A_CHL_n	11	16	16	19	8	13	16	-	20	20	18	16	15	21	19	16	20	24	18	19	19	17	-	13	24	20	-	20	16	10	20	14
		A_CHL_length	3.1	3.5	4.4	4.5	2.5	3.5	3.5	-	4.4	4.4	4.4	3.3	3.6	4.6	4.1	3.5	4.4	5.3	3.9	4.1	4.1	3.7	-	3.9	5.3	4.4	-	4.4	3.4	2.1	4.4	4.1
		A_CHL_p	0.22	0.01	0.03	0	0.72	0.25	0.01	-	0.19	0.87	0.33	0.01	0.04	0.06	0	0	0.02	0.86	0	0.12	0.68	0.49	-	0.01	0.27	0.01	-	0.32	0.05	0.48	0	0.05
		A_CHL_1jan2019	0.624	0.592	0.328	0.446	0.587	3.89	2.216	-	2.648	3.29	0.37	1.038	0.541	0.467	0.213	0.792	0.524	0.176	0.468	0.455	0.38	0.787	-	0.148	0.306	0.246	-	0.585	0.382	0.269	0.134	0.694
		A_CHL_last4	0.943	0.55	0.356	0.57	0.613	7.222	3.574	0.353	1.927	3.108	0.633	1.23	0.558	0.411	0.206	0.724	0.646	0.115	0.397	0.358	0.351	0.697	423.832	0.181	0.186	0.246	0.537	0.418	0.407	0.354	0.106	0.615
		A_CHL_nloqlast4	0	0	0	0	0	0	0	0	0	0	0	0	0	0	0	0	1	0	0	0	0	0	4	0	0	1	0	0	0	0	0	0
		G_CHL_%	-26	-18	-5	-20	-11	-19	-24	-	-16	-13	-12	21	-24	-17	-17	-24	-24	-14	-26	-24	-22	-15	-	-32	-22	-22	-	-19	-31	-11	-33	-18
		G_CHL_%lb	-40	-25	-13	-25	-32	-40	-32	-	-22	-17	-17	-6	-33	-20	-21	-31	-26	-17	-31	-28	-25	-22	-	-43	-28	-32	-	-27	-40	-27	-35	-23
		G_CHL_%ub	-7	-11	6	-16	0	-1	-18	-	-6	-8	-3	50	-15	-13	-12	-15	-14	-12	-18	-19	-16	1	-	-22	-18	-17	-	-15	-26	0	-27	-9
		G_CHL_t1/2	2.3	3.5	13.6	3	5.9	3.3	2.5	-	4	4.8	5.4	-3.6	2.5	3.8	3.6	2.5	2.5	4.6	2.3	2.6	2.8	4.3	-	1.8	2.8	2.8	-	3.3	1.9	6.2	1.8	3.5
		G_CHL_n	11	16	16	19	8	13	16	-	20	20	18	16	15	21	19	16	20	24	18	19	19	17	-	13	24	20	-	20	16	10	20	14
		G_CHL_length	3.1	3.5	4.4	4.5	2.5	3.5	3.5	-	4.4	4.4	4.4	3.3	3.6	4.6	4.1	3.5	4.4	5.3	3.9	4.1	4.1	3.7	-	3.9	5.3	4.4	-	4.4	3.4	2.1	4.4	4.1
		G_CHL_p	0.06	0.02	0.63	0	0.28	0.25	0	-	0.13	0.02	0.1	0.31	0.02	0	0	0.01	0	0	0	0	0	0.39	-	0.04	0	0	-	0	0	0.11	0	0.04
		G_CHL_1jan2019	0.343	0.39	0.23	0.275	0.422	1.89	1.134	-	1.067	1.984	0.224	0.459	0.314	0.285	0.129	0.353	0.278	0.089	0.225	0.209	0.208	0.478	-	0.101	0.113	0.125	-	0.314	0.223	0.174	0.046	0.587
		G_CHL_last4	0.554	0.339	0.211	0.291	0.484	3.912	2.096	0.282	1.016	1.742	0.269	0.439	0.268	0.25	0.14	0.388	0.34	0.069	0.202	0.174	0.179	0.445	401.719	0.112	0.079	0.106	0.643	0.185	0.287	0.239	0.042	0.602
		G_CHL_nloqlast4	0	0	0	0	0	0	0	0	0	0	0	0	0	0	0	0	1	0	0	0	0	0	4	0	1	1	0	0	0	0	0	0
		OXCHL_%	-29	-30	-6	-16	-2	-28	-24	-	-20	-16	-11	36	-25	-17	-29	-20	-25	-12	-34	-21	-27	-28	-	-34	-25	-22	-	-27	-27	-5	-35	-29
		OXCHL_%lb	-46	-38	-13	-20	-48	-39	-31	-	-24	-22	-17	9	-33	-23	-38	-27	-28	-18	-40	-27	-33	-34	-	-53	-33	-32	-	-30	-35	-21	-42	-37
		OXCHL_%ub	1	-26	3	-8	25	-21	-16	-	-15	-11	-3	44	-12	-12	-24	-13	-12	-7	-28	-16	-22	-18	-	-30	-22	-20	-	-24	-21	15	-30	-20
		OXCHL_t1/2	2	1.9	11.1	4	31.8	2.1	2.6	-	3.1	3.8	5.8	-2.2	2.4	3.6	2	3.1	2.5	5.5	1.7	3	2.2	2.1	-	1.7	2.4	2.8	-	2.2	2.2	13.8	1.6	2
		OXCHL_n	11	16	16	19	8	13	16	-	20	20	18	16	15	21	19	16	20	24	18	19	19	17	-	13	24	20	-	20	16	10	20	14
		OXCHL_length	3.1	3.5	4.4	4.5	2.5	3.5	3.5	-	4.4	4.4	4.4	3.3	3.6	4.6	4.1	3.5	4.4	5.3	3.9	4.1	4.1	3.7	-	3.9	5.3	4.4	-	4.4	3.4	2.1	4.4	4.1
		OXCHL_p	0.36	0	0.56	0.05	0.9	0	0	-	0	0.01	0.18	0.08	0.04	0.01	0	0.02	0.03	0.03	0	0	0	0.01	-	0.01	0	0	-	0	0	0.86	0	0.01
		OXCHL_1jan2019	0.297	0.165	0.332	0.38	0.631	1.392	0.829	-	0.954	1.47	0.226	0.655	0.348	0.26	0.095	0.441	0.243	0.165	0.231	0.317	0.209	0.316	-	0.104	0.124	0.156	-	0.244	0.249	0.377	0.061	0.339
		OXCHL_last4	0.533	0.182	0.286	0.442	0.919	2.515	1.556	0.207	0.769	2.013	0.356	0.639	0.393	0.257	0.13	0.422	0.35	0.111	0.282	0.239	0.206	0.386	2990.92	0.123	0.068	0.162	0.394	0.229	0.285	0.411	0.057	0.278
		OXCHL_nloqlast4	0	0	1	0	0	0	0	0	0	0	0	0	0	0	0	0	1	0	0	0	0	0	4	0	0	1	0	0	0	0	0	0
		SUM_3CHL_%	-26	-19	-12	-18	-4	-19	-21	-	-13	-10	-12	35	-25	-14	-23	-19	-23	-9	-28	-19	-16	-20	-	-31	-17	-18	-	-16	-23	-10	-29	-21
		SUM_3CHL_%lb	-42	-26	-18	-21	-36	-34	-28	-	-17	-14	-15	12	-34	-18	-27	-24	-26	-11	-32	-22	-22	-23	-	-46	-24	-25	-	-20	-32	-19	-35	-26
		SUM_3CHL_%ub	3	-15	-3	-14	11	-6	-16	-	-7	-5	-2	49	-17	-10	-18	-13	-13	-2	-23	-15	-13	-6	-	-27	-15	-16	-	-13	-18	1	-25	-13
		SUM_3CHL_t1/2	2.3	3.3	5.4	3.5	19.4	3.2	2.9	-	4.9	6.5	5.6	-2.3	2.4	4.8	2.6	3.3	2.7	7.6	2.1	3.3	3.9	3.1	-	1.9	3.8	3.4	-	3.8	2.6	6.5	2	2.9
		SUM_3CHL_n	11	16	16	19	8	13	16	-	20	20	18	16	15	21	19	16	20	24	18	19	19	17	-	13	24	20	-	20	16	10	20	14
		SUM_3CHL_length	3.1	3.5	4.4	4.5	2.5	3.5	3.5	-	4.4	4.4	4.4	3.3	3.6	4.6	4.1	3.5	4.4	5.3	3.9	4.1	4.1	3.7	-	3.9	5.3	4.4	-	4.4	3.4	2.1	4.4	4.1
		SUM_3CHL_p	0.28	0	0.16	0	0.9	0.2	0	-	0.05	0.13	0.13	0.06	0.01	0	0	0	0.01	0.29	0	0	0	0.06	-	0	0	0	-	0	0	0.22	0	0.02
		SUM_3CHL_1jan2019	1.166	1.161	0.739	1.057	1.651	7.128	4.35	-	4.481	6.062	0.787	2.446	1.152	1.033	0.411	1.507	1.064	0.388	0.92	0.908	0.773	1.405	-	0.368	0.542	0.563	-	1.124	0.914	0.684	0.259	1.391
		SUM_3CHL_last4	2.02	1.056	0.779	1.361	2.016	13.892	7.663	0.843	3.643	7.248	1.296	2.382	1.18	0.937	0.505	1.535	1.336	0.295	0.827	0.78	0.732	1.498	3814.54	0.405	0.332	0.54	1.587	0.841	0.949	0.971	0.209	1.495
		SUM_3CHL_nloqlast4	0	0	0	0	0	0	0	0	0	0	0	0	0	0	0	0	1	0	0	0	0	0	4	0	0	1	0	0	0	0	0	0
	CHLORDECONE	CHLODE_%	-	-	-	-	-	-	-	-	-	-	-	-	-	-	-	-	-	-	-	-	-	-	-	-	-	-	-	-	-	-	-	-
		CHLODE_%lb	-	-	-	-	-	-	-	-	-	-	-	-	-	-	-	-	-	-	-	-	-	-	-	-	-	-	-	-	-	-	-	-
		CHLODE_%ub	-	-	-	-	-	-	-	-	-	-	-	-	-	-	-	-	-	-	-	-	-	-	-	-	-	-	-	-	-	-	-	-
		CHLODE_t1/2	-	-	-	-	-	-	-	-	-	-	-	-	-	-	-	-	-	-	-	-	-	-	-	-	-	-	-	-	-	-	-	-
		CHLODE_n	-	-	-	-	-	-	-	-	-	-	-	-	-	-	-	-	-	-	-	-	-	-	-	-	-	-	-	-	-	-	-	-
		CHLODE_length	-	-	-	-	-	-	-	-	-	-	-	-	-	-	-	-	-	-	-	-	-	-	-	-	-	-	-	-	-	-	-	-
		CHLODE_p	-	-	-	-	-	-	-	-	-	-	-	-	-	-	-	-	-	-	-	-	-	-	-	-	-	-	-	-	-	-	-	-
		CHLODE_1jan2019	-	-	-	-	-	-	-	-	-	-	-	-	-	-	-	-	-	-	-	-	-	-	-	-	-	-	-	-	-	-	-	-
		CHLODE_last4	10440.1	10441.5	10440	10440.2	10440.3	10441	10440.2	10440.3	10441.5	10441.1	10441	10440.9	10441.1	10441.1	10441	10440.1	10440.2	10440.2	10441.1	10441.1	10441.1	10441.1	10441	10441	10440.1	10440.1	200914	10441	10441.2	10440.1	10441.1	10441.2
		CHLODE_nloqlast4	4	4	4	3	4	4	4	3	4	4	4	4	4	4	4	4	4	4	4	4	4	4	4	4	4	4	4	4	4	4	4	4
	DIELDRIN	DIE_%	-	-	-	-16	-14	-16	-11	-	-16	-16	-	0	-27	-28	-	-2	-33	2	-32	-29	-	-	-	-47	-	-	-	-	-	-6	-	-
		DIE_%lb	-	-	-	-22	-56	-25	-15	-	-23	-22	-	-22	-40	-40	-	-6	-35	-11	-38	-38	-	-	-	-70	-	-	-	-	-	-14	-	-
		DIE_%ub	-	-	-	-7	13	-15	-7	-	-16	-16	-	26	-14	-23	-	0	-14	7	-26	-21	-	-	-	-40	-	-	-	-	-	15	-	-
		DIE_t1/2	-	-	-	4	4.8	4	5.7	-	3.9	4.1	-	450.7	2.2	2.1	-	32	1.8	-32	1.8	2.1	-	-	-	1.1	-	-	-	-	-	12	-	-
		DIE_n	-	-	-	19	8	27	24	-	32	32	-	16	15	21	-	31	20	24	18	19	-	-	-	13	-	-	-	-	-	10	-	-
		DIE_length	-	-	-	4.5	2.5	7	5.6	-	7.5	7.5	-	3.3	3.6	4.6	-	7.4	4.4	5.3	3.9	4.1	-	-	-	3.9	-	-	-	-	-	2.1	-	-
		DIE_p	-	-	-	0.06	0.55	0	0.16	-	0	0	-	1	0.04	0	-	0.54	0.02	0.82	0	0.01	-	-	-	0.01	-	-	-	-	-	0.86	-	-
		DIE_1jan2019	-	-	-	1.528	4.053	6.315	7.102	-	6.104	12.487	-	0.579	1.982	1.321	-	10.924	0.548	2.611	0.911	1.082	-	-	-	0.692	-	-	-	-	-	1.342	-	-
		DIE_last4	0.818	0.966	0.297	2.869	6.019	3.441	6.651	0.55	6.969	22.5	1.684	1.737	2.769	1.919	0.756	9.934	0.915	0.827	0.995	1.166	0.891	2.65	916.81	0.928	0.336	0.349	1.199	0.783	2.763	1.762	0.175	2.562
		DIE_nloqlast4	3	0	4	1	0	2	0	4	0	0	1	0	0	0	3	0	1	0	1	0	0	1	4	0	1	3	3	0	0	0	3	0
	ENDOSULFAN	A_ENDS_%	-	-40	-	-	-	-41	-	-	-43	-27	-32	1	-	-	-43	-34	-39	-18	-	-	-	-	-	-47	-32	-	-	-40	-	-24	-28	-47
		A_ENDS_%lb	-	-54	-	-	-	-53	-	-	-49	-32	-43	-18	-	-	-52	-40	-47	-27	-	-	-	-	-	-68	-44	-	-	-43	-	-53	-42	-53
		A_ENDS_%ub	-	-21	-	-	-	-28	-	-	-35	-19	-24	10	-	-	-27	-30	-31	-12	-	-	-	-	-	-43	-30	-	-	-28	-	1	-16	-36
		A_ENDS_t1/2	-	1.4	-	-	-	1.3	-	-	1.2	2.2	1.8	-49.9	-	-	1.2	1.6	1.4	3.5	-	-	-	-	-	1.1	1.8	-	-	1.4	-	2.6	2.1	1.1
		A_ENDS_n	-	16	-	-	-	13	-	-	20	20	18	16	-	-	19	16	20	24	-	-	-	-	-	13	24	-	-	20	-	10	20	14
		A_ENDS_length	-	3.5	-	-	-	3.5	-	-	4.4	4.4	4.4	3.3	-	-	4.1	3.5	4.4	5.3	-	-	-	-	-	3.9	5.3	-	-	4.4	-	2.1	4.4	4.1
		A_ENDS_p	-	0.04	-	-	-	0.02	-	-	0	0.01	0.01	0.89	-	-	0.03	0	0	0.13	-	-	-	-	-	0	0	-	-	0	-	0.22	0.07	0
		A_ENDS_1jan2019	-	2.38	-	-	-	1.499	-	-	1.848	1.925	0.257	0.761	-	-	0.49	0.463	0.607	2.374	-	-	-	-	-	0.268	0.34	-	-	0.515	-	0.646	2.061	0.464
		A_ENDS_last4	15.223	2.765	1.092	1.193	1.925	2.526	31.886	1.02	2.07	2.896	0.533	0.727	0.568	1.266	0.53	0.535	1.419	1.72	0.567	0.531	0.478	1.169	821.159	0.572	0.143	0.206	13.864	1.278	1.166	1.788	4.3	0.725
		A_ENDS_nloqlast4	4	0	3	0	0	0	4	4	0	0	1	0	0	0	0	0	1	0	0	0	0	0	4	0	0	2	4	0	0	0	0	0
		B_ENDS_%	-	-	-	-	-	-	-	-	-	-	-	-	-	-	-	-	-	-32	-	-	-	-	-	-53	-	-	-	-	-	-	-13	-
		B_ENDS_%lb	-	-	-	-	-	-	-	-	-	-	-	-	-	-	-	-	-	-40	-	-	-	-	-	-75	-	-	-	-	-	-	-27	-
		B_ENDS_%ub	-	-	-	-	-	-	-	-	-	-	-	-	-	-	-	-	-	-26	-	-	-	-	-	-45	-	-	-	-	-	-	4	-
		B_ENDS_t1/2	-	-	-	-	-	-	-	-	-	-	-	-	-	-	-	-	-	1.8	-	-	-	-	-	0.9	-	-	-	-	-	-	4.8	-
		B_ENDS_n	-	-	-	-	-	-	-	-	-	-	-	-	-	-	-	-	-	24	-	-	-	-	-	13	-	-	-	-	-	-	20	-
		B_ENDS_length	-	-	-	-	-	-	-	-	-	-	-	-	-	-	-	-	-	5.3	-	-	-	-	-	3.9	-	-	-	-	-	-	4.4	-
		B_ENDS_p	-	-	-	-	-	-	-	-	-	-	-	-	-	-	-	-	-	0	-	-	-	-	-	0	-	-	-	-	-	-	0.46	-
		B_ENDS_1jan2019	-	-	-	-	-	-	-	-	-	-	-	-	-	-	-	-	-	0.168	-	-	-	-	-	0.034	-	-	-	-	-	-	1.547	-
		B_ENDS_last4	40.23	0.507	1.859	0.138	0.318	1.139	83.979	1.99	0.27	0.406	0.096	0.061	0.085	0.198	0.063	0.127	0.13	0.144	0.067	0.066	0.048	0.138	1566.32	0.051	0.016	0.11	37.084	0.396	0.176	0.154	2.391	0.061
		B_ENDS_nloqlast4	4	0	4	3	1	3	4	4	0	0	4	4	4	2	4	4	3	2	3	3	4	0	4	0	4	4	4	1	1	1	0	2
		ENDS_SUL_%	-	-33	-	-	-	-30	-	-	-41	-4	-32	-10	-35	-4	-	-29	-22	-28	-34	-30	-33	-19	-	-56	-	-41	-	-29	-36	-11	-12	-36
		ENDS_SUL_%lb	-	-39	-	-	-	-38	-	-	-48	-16	-42	-29	-47	-14	-	-39	-30	-32	-45	-42	-44	-36	-	-78	-	-47	-	-44	-52	-46	-29	-46
		ENDS_SUL_%ub	-	-25	-	-	-	-17	-	-	-36	5	-20	-4	-23	11	-	-20	19	-15	-28	-18	-21	-3	-	-52	-	-30	-	-13	-26	55	0	-30
		ENDS_SUL_t1/2	-	1.8	-	-	-	2	-	-	1.3	19.2	1.8	6.8	1.6	17.9	-	2	2.8	2.1	1.6	2	1.7	3.4	-	0.8	-	1.3	-	2	1.6	6.1	5.4	1.6
		ENDS_SUL_n	-	16	-	-	-	13	-	-	20	20	18	16	15	21	-	16	20	24	18	19	19	17	-	13	-	20	-	20	16	10	20	14
		ENDS_SUL_length	-	3.5	-	-	-	3.5	-	-	4.4	4.4	4.4	3.3	3.6	4.6	-	3.5	4.4	5.3	3.9	4.1	4.1	3.7	-	3.9	-	4.4	-	4.4	3.4	2.1	4.4	4.1
		ENDS_SUL_p	-	0	-	-	-	0.02	-	-	0	0.77	0.03	0.1	0.01	0.79	-	0.03	0.54	0.04	0.01	0.07	0.09	0.35	-	0	-	0	-	0.13	0.02	1	0.32	0
		ENDS_SUL_1jan2019	-	0.111	-	-	-	0.037	-	-	0.081	0.256	0.012	0.008	0.031	0.082	-	0.021	0.054	0.023	0.073	0.042	0.034	0.077	-	0.015	-	0.016	-	0.412	0.048	0.086	0.283	0.032
		ENDS_SUL_last4	0.074	0.111	0.03	0.059	0.103	0.037	0.091	0.053	0.116	0.235	0.05	0.009	0.032	0.072	0.057	0.029	0.081	0.045	0.059	0.05	0.041	0.117	585.068	0.041	0.006	0.02	0.058	0.376	0.091	0.158	0.303	0.036
		ENDS_SUL_nloqlast4	3	0	1	0	0	0	4	0	0	0	0	1	0	0	2	0	1	0	0	0	0	0	4	1	2	2	4	0	0	0	0	0
		SUM_3ENDS_%	-	-35	-	-	-	-41	-	-	-47	-31	-42	-12	-36	-34	-40	-36	-40	-21	-41	-40	-39	-38	-	-48	-48	-42	-	-45	-48	-26	-26	-49
		SUM_3ENDS_%lb	-	-48	-	-	-	-55	-	-	-58	-54	-55	-48	-70	-56	-52	-46	-49	-29	-56	-59	-63	-59	-	-70	-58	-61	-	-54	-71	-51	-51	-64
		SUM_3ENDS_%ub	-	17	-	-	-	-30	-	-	-38	-22	-32	2	-8	-16	-20	-20	-23	-14	-25	-15	-12	1	-	-44	-37	-32	-	-28	-21	1	-15	-35
		SUM_3ENDS_t1/2	-	1.6	-	-	-	1.3	-	-	1.1	1.9	1.3	5.6	1.5	1.7	1.4	1.6	1.4	2.9	1.3	1.4	1.4	1.4	-	1.1	1.1	1.3	-	1.2	1.1	2.3	2.3	1
		SUM_3ENDS_n	-	16	-	-	-	13	-	-	20	20	18	16	15	21	19	16	20	24	18	19	19	17	-	13	24	20	-	20	16	10	20	14
		SUM_3ENDS_length	-	3.5	-	-	-	3.5	-	-	4.4	4.4	4.4	3.3	3.6	4.6	4.1	3.5	4.4	5.3	3.9	4.1	4.1	3.7	-	3.9	5.3	4.4	-	4.4	3.4	2.1	4.4	4.1
		SUM_3ENDS_p	-	0.2	-	-	-	0.01	-	-	0.01	0.02	0.01	0.63	0.14	0.08	0.03	0.02	0.02	0.09	0.04	0.04	0.07	0.24	-	0	0	0.03	-	0.03	0.12	0.22	0.15	0.01
		SUM_3ENDS_1jan2019	-	3.145	-	-	-	1.426	-	-	1.786	1.938	0.178	0.563	0.473	0.753	0.758	0.478	0.655	2.315	0.485	0.687	0.511	0.415	-	0.318	0.086	0.209	-	0.629	0.947	0.68	2.954	0.381
		SUM_3ENDS_last4	53.314	3.367	0.919	1.251	2.374	2.58	115.956	0.053	2.432	3.514	0.288	0.736	0.605	1.448	0.53	0.564	1.541	1.896	0.676	0.581	0.523	1.461	3043.48	0.678	0.147	0.324	50.999	2.05	1.405	2.183	6.994	0.812
		SUM_3ENDS_nloqlast4	3	0	1	0	0	0	4	0	0	0	0	0	0	0	0	0	1	0	0	0	0	0	4	0	0	2	4	0	0	0	0	0
	ENDRIN	END_%	-	-	-	-	-	-	-	-	-	-	-	-	-	-	-	-	-	19	-	-	-	-	-	-	-	-	-	-	-	-	-	-
		END_%lb	-	-	-	-	-	-	-	-	-	-	-	-	-	-	-	-	-	5	-	-	-	-	-	-	-	-	-	-	-	-	-	-
		END_%ub	-	-	-	-	-	-	-	-	-	-	-	-	-	-	-	-	-	36	-	-	-	-	-	-	-	-	-	-	-	-	-	-
		END_t1/2	-	-	-	-	-	-	-	-	-	-	-	-	-	-	-	-	-	-4	-	-	-	-	-	-	-	-	-	-	-	-	-	-
		END_n	-	-	-	-	-	-	-	-	-	-	-	-	-	-	-	-	-	24	-	-	-	-	-	-	-	-	-	-	-	-	-	-
		END_length	-	-	-	-	-	-	-	-	-	-	-	-	-	-	-	-	-	5.3	-	-	-	-	-	-	-	-	-	-	-	-	-	-
		END_p	-	-	-	-	-	-	-	-	-	-	-	-	-	-	-	-	-	0.14	-	-	-	-	-	-	-	-	-	-	-	-	-	-
		END_1jan2019	-	-	-	-	-	-	-	-	-	-	-	-	-	-	-	-	-	0.273	-	-	-	-	-	-	-	-	-	-	-	-	-	-
		END_last4	0.896	0.113	0.169	0.098	0.083	0.163	1.887	0.163	0.613	0.719	0.095	0.079	0.088	0.113	0.181	0.134	0.082	0.127	0.051	0.06	0.057	0.122	3575.65	0.091	0.037	0.043	0.791	0.077	0.152	0.062	0.054	0.051
		END_nloqlast4	4	2	4	4	3	3	4	4	0	0	3	1	3	4	4	2	4	1	3	4	4	3	4	4	4	4	4	3	4	4	4	3
		END_AL_%	-	-	-	-	-	-	-	-	-	-	-	-	-	-	-	-	-	-	-	-	-	-	-	-	-	-	-	-	-	-	-	-
		END_AL_%lb	-	-	-	-	-	-	-	-	-	-	-	-	-	-	-	-	-	-	-	-	-	-	-	-	-	-	-	-	-	-	-	-
		END_AL_%ub	-	-	-	-	-	-	-	-	-	-	-	-	-	-	-	-	-	-	-	-	-	-	-	-	-	-	-	-	-	-	-	-
		END_AL_t1/2	-	-	-	-	-	-	-	-	-	-	-	-	-	-	-	-	-	-	-	-	-	-	-	-	-	-	-	-	-	-	-	-
		END_AL_n	-	-	-	-	-	-	-	-	-	-	-	-	-	-	-	-	-	-	-	-	-	-	-	-	-	-	-	-	-	-	-	-
		END_AL_length	-	-	-	-	-	-	-	-	-	-	-	-	-	-	-	-	-	-	-	-	-	-	-	-	-	-	-	-	-	-	-	-
		END_AL_p	-	-	-	-	-	-	-	-	-	-	-	-	-	-	-	-	-	-	-	-	-	-	-	-	-	-	-	-	-	-	-	-
		END_AL_1jan2019	-	-	-	-	-	-	-	-	-	-	-	-	-	-	-	-	-	-	-	-	-	-	-	-	-	-	-	-	-	-	-	-
		END_AL_last4	6.677	0.039	0.521	0.38	0.42	0.308	12.005	0.719	0.082	0.737	0.337	0.287	0.399	0.358	0.243	0.264	0.06	0.547	0.223	0.146	0.158	0.056	3451.1	0.053	0.038	0.395	5.756	0.069	0.395	0.252	0.059	0.066
		END_AL_nloqlast4	4	4	4	4	4	4	4	4	4	4	4	4	4	4	4	4	4	4	4	4	4	4	4	4	4	4	4	4	4	4	4	4
		END_KE_%	-	-	-	-	-	-	-	-	-	-29	-	-	-	-	-	-	-	-	-	-	-	-	-	-	-	-	-	-	-	-	-	-
		END_KE_%lb	-	-	-	-	-	-	-	-	-	-35	-	-	-	-	-	-	-	-	-	-	-	-	-	-	-	-	-	-	-	-	-	-
		END_KE_%ub	-	-	-	-	-	-	-	-	-	-21	-	-	-	-	-	-	-	-	-	-	-	-	-	-	-	-	-	-	-	-	-	-
		END_KE_t1/2	-	-	-	-	-	-	-	-	-	2	-	-	-	-	-	-	-	-	-	-	-	-	-	-	-	-	-	-	-	-	-	-
		END_KE_n	-	-	-	-	-	-	-	-	-	20	-	-	-	-	-	-	-	-	-	-	-	-	-	-	-	-	-	-	-	-	-	-
		END_KE_length	-	-	-	-	-	-	-	-	-	4.4	-	-	-	-	-	-	-	-	-	-	-	-	-	-	-	-	-	-	-	-	-	-
		END_KE_p	-	-	-	-	-	-	-	-	-	0	-	-	-	-	-	-	-	-	-	-	-	-	-	-	-	-	-	-	-	-	-	-
		END_KE_1jan2019	-	-	-	-	-	-	-	-	-	0.063	-	-	-	-	-	-	-	-	-	-	-	-	-	-	-	-	-	-	-	-	-	-
		END_KE_last4	0.423	0.007	0.028	0.022	0.017	0.029	0.7	0.032	0.017	0.112	0.015	0.013	0.016	0.023	0.027	0.027	0.01	0.017	0.013	0.013	0.012	0.014	2090.32	0.011	0.007	0.015	0.517	0.008	0.018	0.018	0.008	0.009
		END_KE_nloqlast4	4	4	4	3	4	4	4	4	4	0	4	3	4	4	4	2	4	3	4	4	4	4	4	4	4	4	4	4	4	4	4	4
		SUM_3END_%	-	-	-	-	-	-	-	-	-	-21	-	-	-	-	-	-	-	21	-	-	-	-	-	-	-	-	-	-	-	-	-	-
		SUM_3END_%lb	-	-	-	-	-	-	-	-	-	-35	-	-	-	-	-	-	-	12	-	-	-	-	-	-	-	-	-	-	-	-	-	-
		SUM_3END_%ub	-	-	-	-	-	-	-	-	-	-5	-	-	-	-	-	-	-	39	-	-	-	-	-	-	-	-	-	-	-	-	-	-
		SUM_3END_t1/2	-	-	-	-	-	-	-	-	-	3	-	-	-	-	-	-	-	-3.7	-	-	-	-	-	-	-	-	-	-	-	-	-	-
		SUM_3END_n	-	-	-	-	-	-	-	-	-	20	-	-	-	-	-	-	-	24	-	-	-	-	-	-	-	-	-	-	-	-	-	-
		SUM_3END_length	-	-	-	-	-	-	-	-	-	4.4	-	-	-	-	-	-	-	5.3	-	-	-	-	-	-	-	-	-	-	-	-	-	-
		SUM_3END_p	-	-	-	-	-	-	-	-	-	0.21	-	-	-	-	-	-	-	0.06	-	-	-	-	-	-	-	-	-	-	-	-	-	-
		SUM_3END_1jan2019	-	-	-	-	-	-	-	-	-	0.426	-	-	-	-	-	-	-	0.52	-	-	-	-	-	-	-	-	-	-	-	-	-	-
		SUM_3END_last4	7.868	0.147	0.8	0.494	0.516	0.643	14.593	0.928	0.613	0.831	0.447	0.13	0.491	0.5	0.451	0.146	0.143	0.153	0.307	0.227	0.226	0.167	8784.71	0.154	0.082	0.484	7.089	0.155	0.589	0.33	0.117	0.107
		SUM_3END_nloqlast4	4	2	4	3	3	3	4	4	0	0	3	1	3	4	4	1	4	1	3	4	4	3	4	4	4	4	4	3	4	4	4	3
	HEPTACHLOR	CIS_HEP_%	-19	-6	-12	-19	0	-11	-20	-	11	9	-2	21	-19	-6	-7	-16	-8	6	-21	-9	-3	-4	-	-20	-5	-11	-	3	-20	-1	-16	-7
		CIS_HEP_%lb	-34	-11	-18	-22	-51	-28	-28	-	3	-1	-9	1	-33	-12	-16	-21	-15	-3	-28	-15	-14	-10	-	-36	-14	-26	-	-8	-33	-18	-25	-16
		CIS_HEP_%ub	37	-1	-3	-12	21	-6	-16	-	15	15	4	34	-7	3	0	-10	13	12	-14	2	5	5	-	-14	-1	-7	-	10	-10	21	-11	4
		CIS_HEP_t1/2	3.3	12	5.3	3.2	-234.6	5.7	3	-	-6.9	-8.2	42	-3.7	3.2	11.2	9.2	4	8.3	-11	2.9	7.8	22.1	17.3	-	3.2	13.4	6	-	-21.2	3.1	47.3	3.9	9.6
		CIS_HEP_n	11	16	16	19	8	13	16	-	20	20	18	16	15	21	19	16	20	24	18	19	19	17	-	13	24	20	-	20	16	10	20	14
		CIS_HEP_length	3.1	3.5	4.4	4.5	2.5	3.5	3.5	-	4.4	4.4	4.4	3.3	3.6	4.6	4.1	3.5	4.4	5.3	3.9	4.1	4.1	3.7	-	3.9	5.3	4.4	-	4.4	3.4	2.1	4.4	4.1
		CIS_HEP_p	0.54	0.35	0.2	0.01	1	0.13	0	-	0.19	0.42	0.94	0.2	0.14	0.53	0.41	0.03	0.59	0.54	0.01	0.33	0.84	0.49	-	0.02	0.48	0.15	-	0.87	0.04	1	0.05	0.45
		CIS_HEP_1jan2019	0.991	1.016	0.432	1.217	3.074	4.621	2.071	-	5.572	7.917	0.614	0.869	1.026	0.897	0.578	1.189	1.486	0.494	1.117	1.179	1.139	2.321	-	0.469	0.535	0.46	-	1.262	0.893	0.922	0.387	2.154
		CIS_HEP_last4	1.467	0.858	0.535	1.647	3.592	7.124	3.634	1.035	4.239	7.546	0.873	0.869	0.972	0.767	0.507	1.097	1.722	0.245	0.84	0.75	0.917	2.128	1360.4	0.566	0.331	0.376	1.553	0.728	0.988	0.902	0.363	1.681
		CIS_HEP_nloqlast4	0	0	0	0	0	0	0	0	0	0	0	0	0	0	0	0	1	0	0	0	0	0	4	0	1	1	0	1	0	0	0	0
		HEP_%	-	-	-	-	-	-29	-24	-	-	16	-19	-	-	-	-	-12	-2	18	-	-	-	-	-	-	-	-	-	-	-28	-	-	4
		HEP_%lb	-	-	-	-	-	-47	-32	-	-	4	-27	-	-	-	-	-28	-12	-4	-	-	-	-	-	-	-	-	-	-	-38	-	-	-7
		HEP_%ub	-	-	-	-	-	3	-12	-	-	26	-9	-	-	-	-	7	26	35	-	-	-	-	-	-	-	-	-	-	-14	-	-	17
		HEP_t1/2	-	-	-	-	-	2	2.5	-	-	-4.6	3.2	-	-	-	-	5.4	45.8	-4.2	-	-	-	-	-	-	-	-	-	-	2.1	-	-	-15.9
		HEP_n	-	-	-	-	-	13	16	-	-	20	18	-	-	-	-	16	20	24	-	-	-	-	-	-	-	-	-	-	16	-	-	14
		HEP_length	-	-	-	-	-	3.5	3.5	-	-	4.4	4.4	-	-	-	-	3.5	4.4	5.3	-	-	-	-	-	-	-	-	-	-	3.4	-	-	4.1
		HEP_p	-	-	-	-	-	0.37	0.03	-	-	0.19	0.1	-	-	-	-	0.51	0.87	0.39	-	-	-	-	-	-	-	-	-	-	0.04	-	-	0.91
		HEP_1jan2019	-	-	-	-	-	0.089	0.413	-	-	0.327	0.029	-	-	-	-	0.064	0.065	27.196	-	-	-	-	-	-	-	-	-	-	0.073	-	-	0.245
		HEP_last4	0.121	0.029	0.019	0.086	0.141	0.128	0.831	0.093	0.045	0.315	0.037	0.034	0.046	0.071	0.057	0.067	0.108	12.938	0.026	0.039	0.071	0.12	253.65	0.033	0.016	0.022	0.166	0.028	0.133	0.086	0.011	0.22
		HEP_nloqlast4	4	0	3	1	0	1	0	0	1	0	0	2	0	1	2	1	1	0	1	1	0	0	4	0	1	2	3	2	0	3	1	0
		TRANS_HEP_%	-	-	-	-	-	-	-	-	-	-	-	-	-	-	-	-	-	124	-	-	-	-	-	-	-	-	-	-	-	-	-	-
		TRANS_HEP_%lb	-	-	-	-	-	-	-	-	-	-	-	-	-	-	-	-	-	69	-	-	-	-	-	-	-	-	-	-	-	-	-	-
		TRANS_HEP_%ub	-	-	-	-	-	-	-	-	-	-	-	-	-	-	-	-	-	164	-	-	-	-	-	-	-	-	-	-	-	-	-	-
		TRANS_HEP_t1/2	-	-	-	-	-	-	-	-	-	-	-	-	-	-	-	-	-	-0.9	-	-	-	-	-	-	-	-	-	-	-	-	-	-
		TRANS_HEP_n	-	-	-	-	-	-	-	-	-	-	-	-	-	-	-	-	-	24	-	-	-	-	-	-	-	-	-	-	-	-	-	-
		TRANS_HEP_length	-	-	-	-	-	-	-	-	-	-	-	-	-	-	-	-	-	5.3	-	-	-	-	-	-	-	-	-	-	-	-	-	-
		TRANS_HEP_p	-	-	-	-	-	-	-	-	-	-	-	-	-	-	-	-	-	0.01	-	-	-	-	-	-	-	-	-	-	-	-	-	-
		TRANS_HEP_1jan2019	-	-	-	-	-	-	-	-	-	-	-	-	-	-	-	-	-	6.563	-	-	-	-	-	-	-	-	-	-	-	-	-	-
		TRANS_HEP_last4	0.296	0.042	0.087	0.014	0.041	0.298	0.307	0.18	0.022	0.051	0.011	0.014	0.036	0.019	0.195	0.027	0.027	2.454	0.01	0.028	0.015	0.039	8889.54	0.007	0.052	0.03	0.519	0.09	0.092	0.066	0.007	0.021
		TRANS_HEP_nloqlast4	3	4	4	4	4	3	4	4	4	4	4	4	4	4	1	4	4	0	4	4	4	4	4	4	4	4	3	4	4	4	4	4
		SUM_3HEP_%	-19	-7	-6	-19	-5	-9	-21	-	10	8	-1	20	-17	-6	1	-15	-8	25	-21	-6	-4	-3	-	-18	-4	-10	-	2	-16	-1	-16	-5
		SUM_3HEP_%lb	-32	-12	-15	-23	-49	-22	-28	-	2	-2	-9	1	-31	-12	-7	-20	-14	1	-27	-13	-14	-10	-	-32	-11	-23	-	-16	-32	-17	-24	-14
		SUM_3HEP_%ub	35	0	0	-13	19	-2	-18	-	15	14	5	34	-5	3	8	-8	16	41	-13	4	6	5	-	-12	0	-6	-	6	-9	24	-11	5
		SUM_3HEP_t1/2	3.2	9.6	10.5	3.4	12.7	7.3	2.9	-	-7.5	-9.5	114.1	-3.8	3.7	11.2	-72.4	4.4	8	-3.1	3	10.7	18.8	24.7	-	3.5	17.1	6.6	-	-32.4	4.1	113.1	4	13.1
		SUM_3HEP_n	11	16	16	19	8	13	16	-	20	20	18	16	15	21	19	16	20	24	18	19	19	17	-	13	24	20	-	20	16	10	20	14
		SUM_3HEP_length	3.1	3.5	4.4	4.5	2.5	3.5	3.5	-	4.4	4.4	4.4	3.3	3.6	4.6	4.1	3.5	4.4	5.3	3.9	4.1	4.1	3.7	-	3.9	5.3	4.4	-	4.4	3.4	2.1	4.4	4.1
		SUM_3HEP_p	0.44	0.31	0.4	0	0.9	0.16	0	-	0.19	0.5	0.94	0.16	0.17	0.49	0.94	0.06	0.59	0.23	0.03	0.53	0.73	0.6	-	0.03	0.54	0.21	-	0.92	0.1	1	0.05	0.59
		SUM_3HEP_1jan2019	0.97	1.031	0.607	1.255	2.945	6.268	2.378	-	5.462	8.719	0.685	0.862	1.081	0.898	0.807	1.259	1.542	36.633	1.169	1.237	1.2	2.495	-	0.501	0.557	0.487	-	1.25	1.018	0.995	0.397	2.581
		SUM_3HEP_last4	1.597	0.882	0.535	1.691	3.762	7.455	4.555	1.121	4.284	7.974	0.919	0.897	1.017	0.804	0.707	1.164	1.83	16.588	0.869	0.782	0.965	2.235	10519.6	0.633	0.356	0.406	1.756	0.75	1.192	0.945	0.379	1.855
		SUM_3HEP_nloqlast4	0	0	0	0	0	0	0	0	0	0	0	0	0	0	0	0	1	0	0	0	0	0	4	0	1	1	0	0	0	0	0	0
	MIREX	MIREX_%	-14	6	-	-11	9	-6	-15	-	13	25	4	28	3	6	4	8	-4	21	-9	3	11	10	-	-7	-3	9	-	-1	4	0	-13	0
		MIREX_%lb	-42	-7	-	-16	2	-19	-23	-	6	12	1	20	-18	1	-7	-2	-7	13	-14	-6	-1	2	-	-25	-12	-7	-	-8	-8	-19	-24	-11
		MIREX_%ub	26	14	-	-4	34	3	-10	-	23	33	11	54	14	14	13	15	13	27	0	13	20	20	-	-2	0	13	-	6	12	24	-7	11
		MIREX_t1/2	4.5	-11.2	-	5.9	-7.7	11.7	4.1	-	-5.5	-3.1	-18.1	-2.8	-26.1	-11.3	-18.6	-9	15.3	-3.6	7.4	-21.3	-6.9	-7.1	-	9.2	22.4	-8.3	-	135.7	-18.6	238886	5.1	451.6
		MIREX_n	11	16	-	19	8	13	16	-	20	20	18	16	15	21	19	16	20	24	18	19	19	17	-	13	24	20	-	20	16	10	20	14
		MIREX_length	3.1	3.5	-	4.5	2.5	3.5	3.5	-	4.4	4.4	4.4	3.3	3.6	4.6	4.1	3.5	4.4	5.3	3.9	4.1	4.1	3.7	-	3.9	5.3	4.4	-	4.4	3.4	2.1	4.4	4.1
		MIREX_p	0.54	0.76	-	0.21	0.4	0.68	0.08	-	0.06	0.04	0.29	0.03	0.85	0.35	0.63	0.35	0.77	0.01	0.23	0.84	0.37	0.31	-	0.44	0.51	0.21	-	0.92	0.63	0.86	0.16	1
		MIREX_1jan2019	0.138	0.164	-	0.063	0.075	0.604	0.259	-	0.631	0.558	0.058	0.135	0.114	0.072	0.049	0.122	0.148	0.04	0.083	0.165	0.083	0.168	-	0.034	0.042	0.059	-	0.113	0.091	0.05	0.023	0.216
		MIREX_last4	0.135	0.13	0.056	0.099	0.08	0.924	0.381	0.049	0.55	0.623	0.076	0.097	0.114	0.076	0.05	0.116	0.151	0.038	0.077	0.126	0.099	0.17	116.177	0.041	0.032	0.054	0.062	0.08	0.089	0.048	0.018	0.165
		MIREX_nloqlast4	0	0	0	0	0	0	0	0	0	0	0	0	0	0	0	0	1	2	0	0	0	0	4	0	0	1	4	0	0	0	1	0
	PFOA	PFOA_%	-	-	-	-	-	-	-	-	-	-	-	-	-	-	-	-	-	-	-	-	-	-	-	-	-	-	-	-	-	-	-	-
		PFOA_%lb	-	-	-	-	-	-	-	-	-	-	-	-	-	-	-	-	-	-	-	-	-	-	-	-	-	-	-	-	-	-	-	-
		PFOA_%ub	-	-	-	-	-	-	-	-	-	-	-	-	-	-	-	-	-	-	-	-	-	-	-	-	-	-	-	-	-	-	-	-
		PFOA_t1/2	-	-	-	-	-	-	-	-	-	-	-	-	-	-	-	-	-	-	-	-	-	-	-	-	-	-	-	-	-	-	-	-
		PFOA_n	-	-	-	-	-	-	-	-	-	-	-	-	-	-	-	-	-	-	-	-	-	-	-	-	-	-	-	-	-	-	-	-
		PFOA_length	-	-	-	-	-	-	-	-	-	-	-	-	-	-	-	-	-	-	-	-	-	-	-	-	-	-	-	-	-	-	-	-
		PFOA_p	-	-	-	-	-	-	-	-	-	-	-	-	-	-	-	-	-	-	-	-	-	-	-	-	-	-	-	-	-	-	-	-
		PFOA_1jan2019	-	-	-	-	-	-	-	-	-	-	-	-	-	-	-	-	-	-	-	-	-	-	-	-	-	-	-	-	-	-	-	-
		PFOA_last4	-	3.14	-	16.026	0.014	4.02	-	-	8.842	20.956	0.914	0.795	10.823	1.561	1.424	2.086	10.933	-	2.532	0.714	0.788	49.019	1.648	2.619	-	6.938	-	1.78	0.796	-	1.423	45.563
		PFOA_nloqlast4	-	0	-	0	0	0	-	-	0	0	0	0	0	0	0	0	0	-	1	0	1	1	1	0	-	0	-	0	0	-	0	0
	PFOS	PFOS_%	-	-	-	-	-	-	-	-	-	-	-	-	-	-	-	-	-	-	-	-	-	-	-	-	-	-	-	-	-	-	-	-
		PFOS_%lb	-	-	-	-	-	-	-	-	-	-	-	-	-	-	-	-	-	-	-	-	-	-	-	-	-	-	-	-	-	-	-	-
		PFOS_%ub	-	-	-	-	-	-	-	-	-	-	-	-	-	-	-	-	-	-	-	-	-	-	-	-	-	-	-	-	-	-	-	-
		PFOS_t1/2	-	-	-	-	-	-	-	-	-	-	-	-	-	-	-	-	-	-	-	-	-	-	-	-	-	-	-	-	-	-	-	-
		PFOS_n	-	-	-	-	-	-	-	-	-	-	-	-	-	-	-	-	-	-	-	-	-	-	-	-	-	-	-	-	-	-	-	-
		PFOS_length	-	-	-	-	-	-	-	-	-	-	-	-	-	-	-	-	-	-	-	-	-	-	-	-	-	-	-	-	-	-	-	-
		PFOS_p	-	-	-	-	-	-	-	-	-	-	-	-	-	-	-	-	-	-	-	-	-	-	-	-	-	-	-	-	-	-	-	-
		PFOS_1jan2019	-	-	-	-	-	-	-	-	-	-	-	-	-	-	-	-	-	-	-	-	-	-	-	-	-	-	-	-	-	-	-	-
		PFOS_last4	-	0.79	-	1.039	0.449	1.291	-	-	1.975	13.526	17.058	16.624	1.05	8.645	3.786	0.4	0.137	-	0.307	0.669	0.733	3.225	9.083	1.039	-	0.065	-	0.612	0.22	-	17.398	10.03
		PFOS_nloqlast4	-	1	-	0	0	0	-	-	0	0	4	4	0	2	1	0	0	-	1	0	0	0	2	0	-	0	-	0	0	-	3	0

## Sheet: INFO
Code	Description
_%	Average temporal trend (rate of change, in % per year)	Positive value indicates increase, negative value indicates decrease
_%lb	Temporal trend 95% confidence interval, lower bound
_%ub	Temporal trend 95% confidence interval, upper bound
_t1/2	Average temporal trend (halving time, in years)	Positive value indicates decrease (halving time), negative value indicates increase (doubling time)
_n	Number of samples in temporal trend data series
_length	Length of temporal trend data series (in years)
_p	Statistical significance of temporal trend (p-value)
_1Jan2019	Modelled atmospheric concentration for 1 January 2019 (extrapolated or interpolated from average temporal trend, in pg/m3)
_last4median	Median concentration of the last 4 samples in the data series (most recent year of sampling, in pg/m3)
_nloqlast4	Number of the last 4 samples in the data series with concentration <LOQ (e.g., 1 = 25% of last 4 samples <LOQ)
All individual compounds codes can be found in Table S5 of the Supporting Information document
